# Supplementary material for: Viral load testing and the use of test results for clinical decision making for HIV treatment in Cameroon: An insight into the clinic-laboratory interface
Source: PLoS One. 2018 Jun 11;13(6):e0198686. doi: 10.1371/journal.pone.0198686 (PMC5995384; doi:10.1371/journal.pone.0198686)
Supplement: S1 Dataset — (ZIP) [file pone.0198686.s001.zip]

Archive with 1 entries (1 files):
- VLstudy.xlsx
