# Supplementary material for: Viral load testing and the use of test results for clinical decision making for HIV treatment in Cameroon: An insight into the clinic-laboratory interface
Source: PLoS One. 2018 Jun 11;13(6):e0198686. doi: 10.1371/journal.pone.0198686 (PMC5995384; doi:10.1371/journal.pone.0198686)
Supplement: S1 Dataset — (ZIP) [file pone.0198686.s001.zip › VLstudy.xlsx]

## Sheet: 38827527d9c94c158347e33b146976f
UniqueKey	Todaysdate	Region	ParticipantsID	Age	Sex	MaritalStatus	Householdsize	Education	Occupation	smoking	alcohol	Traveltime	DateDiagnosis	WHOStage	CD4_Initiation	VL1_Inititaion	VL1_Value	VLTestSite	DateVL1request	DateVL1Results	Dateregimen1_Initiation	Regimen1	Weight	TreatmentDurationART1	VL2_Past2yrs	VL2_Past1yr	DateVL2request	VL2Received	Dateviralload2received	Viralload2_value	viral load	whyVLnotdone	CD42_past2yr	CD42_preceedingyear	CD42_value	Date_CD4_2	Adherencecounsellingdone	NumberofAherencesessions	NonAdreported	ChangeART1	TypeARTregimenchange	Dateregimenchange	criteriaregimenchange	clinicalcriteria	featuresdrugtoxicity	N44Whatwasthenameofthesecondfirstlineorsecondlineregimen	DateART2initiated
1		South West	130631001	40	Female	Single	8	secondary	business	No	mild	0.5	2013-05-08	III	36	No					2013-06-17	TDF/3TC//NVP	64	49	No	Missing		Missing				others	Yes	Yes	432	2016-12-19	No	0	Yes	No
2	2017-07-31 10:55:35	South West	130634001	56	Male	Married	2	Primary	driver	No	mild	0.5	2013-04-12	I	31	No					2013-06-18	TDF/3TC/NVP	65	49	No	Missing		Missing				others	Yes	No	178	2017-01-03	No	0	No	Yes	switch to second line	2015-03-09	CD4 only			ATV/ABC/DDI	2015-03-09
3	2017-07-31 11:06:43	South West	130633001	37	Female	Cohabiting	3	secondary	teacher	No	mild	1	2013-05-27	IV	198	No					2013-06-17	TDF/3TC/EFV	56	49	No	Missing		Missing				others	Yes	Yes	518	2016-12-29	No	0	No	Yes	substitution but no switch	2016-02-08	clinical only	Features of drug toxicity	not documented	ABC/3TC/AZT	2016-02-08
4	2017-07-31 17:27:38	South West	130630001	43	Male	Single	5	secondary	business	Yes	moderate	0.5	2013-01-17	I	85	No					2013-06-14	TDF/3TC/EFV	60	49	No	Missing		Missing				others	No	No	85	2013-06-14	No	0	No	No
5	2017-07-31 17:33:10	South West	130629001	35	Female	Married	7	secondary	business	No	None	0.5	2013-06-06	I	2	No					2013-06-13	TDF/AZT/NVP	78	49	No	Missing		Missing				others	Yes	Yes	753	2016-12-05	No	0	No	No
6	2017-07-31 17:41:24	South West	130128001	58	Male	Married	9	secondary	business	No	mild	1	2013-05-29	II	290	No					2013-06-13	TDF/3TC/NVP	87	49	No	Missing		Missing				others	No	No		2013-06-13	No	0	No	No
7	2017-07-31 17:46:39	South West	130625001	56	Male	Married	1	Primary	military	Yes	None	2	2013-03-10	II	91	No					2013-06-13	TDF/3TC/EFV	82	49	No	Missing		Missing				others	No	No			No	0	No	No
8	2017-08-01 11:48:10	South West	130624001	38	Male	Single	2	Primary	driver	No	mild	0.5	2014-05-14	II	7	No					2015-06-12	TDF/3TC/NVP	76	26	No	Missing		Missing				others	No	No		2013-06-04	No	0	No	No
9	2017-08-01 11:52:28	South West	130623001	30	Female	Single	3	secondary	business	No	None	1	2013-05-27	I	19	No					2013-06-13	TDF/3TC/NVP	63	49	No	Missing		Missing				others	Yes	No	443	2015-04-29	No	0	No	No
10	2017-08-01 11:59:45	South West	130622001	44	Male	Married	3	secondary	builder	No	mild	0.5	2013-03-04	II	273	No					2013-06-12	TDF/3TC/NVP	95	49	No	Missing		Missing				others	Yes	Yes	1005	2016-07-01	No	0	No	No
11	2017-08-01 12:04:29	South West	130621001	32	Male	Single	2	Primary	unemployed	No	mild	2	2013-06-05	I	261	No					2013-06-12	TDF/3TC/NVP	61	49	No	Missing		Missing				others	No	No	261	2013-07-06	No	0	No	No
12	2017-08-01 12:08:08	South West	130620001	44	Female	Married	5	Primary	business	No	None	2	2013-05-15	III	92	No					2013-06-11	TDF/3TC/EFV	76	49	No	Missing		Missing				others	Yes	Yes	295	2016-07-18	No	0	No	No
13	2017-08-01 12:13:34	South West	130619001	47	Female	Single	2	Primary	unemployed	No	None	1	2013-04-07	I	117	No					2013-06-12	TDF/3TC/EFV		49	No	Missing		Missing				others	No	Yes	368	2016-02-24	No	0	Yes	No
14	2017-08-01 12:21:27	South West	130618001	36	Female	Single	6	Primary	housewife	No	mild	0.5	2013-05-28	IV	149	No					2013-06-28	TDF/3TC/EFV	58	49	No	Missing		Missing				others	Yes	No	670	2017-06-01	No	0	Yes	No
15	2017-08-01 12:28:57		130617001	66	Male	Married	6	Primary	night watch	No	moderate	0.5	2013-06-04	III	152	No					2013-06-11	TDF/3TC/EFV	65	49	No	Missing		Missing				others	Yes	No	152	2013-05-24	No	0	No	No
16	2017-08-01 12:32:54	South West	130615001	26	Female	Single	4	secondary	hair dresser	No	mild	0.5	2013-04-16	II	5	No					2013-06-07	TDF/3TC/EFV	42	49	No	Missing		Missing				others	No	No	486	2014-11-28	No	0	No	No
17	2017-08-01 12:42:48	South West	130614001	34	Male	Cohabiting	4	Primary	business	No	mild	0.5	2013-06-03	IV	194	No					2013-06-07	TDF/3TC/EFV	68	49	No	Missing		Missing				others	Yes	Yes	670	2016-12-23	No	0	No	No
18	2017-08-01 12:55:20	South West	130613001	45	Female	Married	7	Primary	farmer	No	mild	1	2013-04-25	II	172	No					2013-06-25	TDF/3TC/EFV	54	49	No	Missing		Missing				others	Yes	Yes	382	2016-10-14	No	0	No	No
19	2017-08-01 13:00:01	South West	130612001	41	Female	Single	4	Primary	farmer	No	None	2	2013-05-27	III	164	No					2013-06-07	TDF/3TC/EFV	43	49	No	Missing		Missing				others	Yes	Yes	384	2016-12-22	No	0	No	No
20	2017-08-01 13:08:47	South West	130611001	39	Female	Married	5	secondary	business	No	mild	0.5	2013-05-06	III	324	No					2013-06-06	TDF/3TC/EFV	80	49	No	Missing		Missing				others	Yes	Yes	683	2016-12-28	No	0	No	No
21	2017-08-01 13:14:50	South West	130610001	41	Female	Married	7	Primary	business	No	None	0.5	2013-05-06	III	189	No					2013-06-06	TDF/3TC/NVP	75	49	No	Missing		Missing		212	0	others	Yes	No	212	2017-01-18	No	0	No	No
22	2017-08-01 13:22:45	South West	130608001	39	Female	Cohabiting	7	secondary	military	No	mild	0.5	2013-05-13	I	123	No					2013-06-06	TDF/3TC/EFV	89	49	No	Missing		Missing				others	No	No	123	2013-08-21	No	0	No	No
23	2017-08-01 13:31:00	South West	130607001	38	Female	Married	9	None	unemployed	No	None	2	2013-05-28	III	181	No					2013-06-07	TDF/3TC/EFV	54	49	No	Missing		Missing				others	Yes	No	84	2015-03-03	No	0	Yes	No
24	2017-08-08	South West	130606001	39	Female	Married	7	Primary	farmer	No	mild	0.5	2013-05-13	I	79	No					2013-06-06	TDF/3TC/EFV	49	49	No	Missing		Missing				others	Yes	Missing	333	2016-12-20	Yes	1	Yes	Yes	substitution but no switch	2015-10-15	CD4 and cinical criteria	Poor adherence			2015-10-15
25	2017-08-02 11:00:11	South West	13064001	51	Female	Divorced	6	tertiary	business	No	mild	0.5	2013-04-09	II	90	No					2013-06-05	TDF/3TC/EFV	50	49	No	Missing		Missing				others	Yes	Yes	270	2016-06-07	No	0	No	No
26	2017-08-02	South West	13063001	51	Male	Married	2	Primary	business	No	mild	0.5	2013-04-01	III	38	No					2013-06-07	AZT/3TC/EFV	65	49	No	Missing		Missing				others	Yes	No	3	2015-02-23	No	0	Yes	Yes	switch to second line	2015-02-23	CD4 and cinical criteria	Poor adherence		ABC/DIDANOSINE/ALU	2015-02-23
27	2017-08-02	South West	130510001	29	Male	Single	2	Primary	business	No	mild	1	2013-05-01	III	355	No					2013-05-16	TDF/3TC/EFV	60	50	No	Missing		Missing				others	Yes	Yes	387	2016-11-23	No	0	No	No
28	2017-08-02	South West	13058001	53	Male	Married	5	Primary	builder	Yes	mild	0.5	2013-05-01	Missing	33	No					2013-05-31	TDF/3TC/EFV	63	50	No	Missing		Missing				others	Yes	Yes	197	2016-11-07	No	0	Yes	Yes	substitution but no switch	2016-09-08	clinical only	Poor adherence		ABC/3TC/EFV	2016-09-08
29	2017-08-02	South West	13057001	46	Female	Married	3	Primary	farmer	No	mild	0.5	2013-03-25	III	285	No					2013-05-31	AZT/3TC/NVP	50	50	No	Missing		Missing				others	No	No	473	2014-12-12	No	0	Yes	Yes	substitution but no switch	2014-12-16	clinical only	Poor adherence		TDF/3TC/EFV	2014-12-16
30	2017-08-02	South West	13055001	39	Male	Single	1	Primary	unemployed	Yes	mild	1	2013-04-01	III	173	No					2013-05-17	AZT/3TC/NVP	60	50	No	Missing		Missing				others	Yes	Yes	301	2017-05-26	No	0	No	Yes	substitution but no switch	2013-07-17	CD4 only			TDF/3TC/EFV	2013-07-17
31	2017-08-02	South West	13053001	56	Male	Married	3	secondary	business	No	mild	2	2013-05-21	I	201	No					2013-05-31	TDF/3TC/EFV	80	50	No	Missing		Missing				others	No	No	201	2013-05-21	No	0	No	No
32	2017-08-02	South West	130438001	47	Male	Single	1	secondary	builder	Yes	moderate	0.5	2013-04-12	IV	319	No					2013-04-18	TDF/3TC/EFV	60	51	No	Missing		Missing				others	No	No	319	2013-04-12	No	0	Yes	No
33	2017-08-02	South West	130437001	39	Male	Single	1	secondary	business	No	mild	2	2013-04-15	III	194	No					2013-04-29	AZT/3TC/EFV	80	51	No	Missing		Missing				others	Yes	Yes	461	2017-04-04	No	0	No	No
34	2017-08-02	South West	130436001	36	Female	Married	7	secondary	teacher	No	mild	0.5	2013-04-26	I	274	No					2013-04-30	AZT/3TC/NVP	66	51	No	Missing		Missing				others	Yes	Yes	351	2017-05-02	No	0	No	No
35	2017-08-02	South West	130434001	44	Male	Married	7	Primary	builder	No	None	1	2013-03-06	III	30	No					2013-04-23	TDF/3TC/EFV	69	51	No	Missing		Missing				others	No	No	30	2013-03-11	No	0	No	No
36	2017-08-02	South West	130433001	40	Male	Single	3	Primary	driver	No	moderate	0.5	2013-03-19	III	42	No					2013-04-23	TDF/3TC/EFV	52	51	No	Missing		Missing				others	No	No	42	2013-04-08	No	0	No	No
37	2017-08-02	South West	130431001	44	Female	Divorced	1	None	business	No	moderate	2	2013-04-19	III	218	No					2013-04-22	TDF/3TC/EFV	60	51	No	Missing		Missing				others	Yes	Yes	295	2016-05-10	No	0	No	No
38	2017-08-02	South West	130430001	40	Female	Married	4	Primary	farmer	No	moderate	0.5	2013-02-13	III	69	No					2013-04-22	TDF/3TC/EFV	50	51	No	Missing		Missing				others	No	No	69	2013-04-16	No	0	No	No
39	2017-08-02	South West	130429001	28	Female	Single	5	tertiary	business	No	None	0.5	2013-04-01	III	24	No					2013-04-17	TDF/3TC/EFV	85	51	No	Missing		Missing				others	Yes	Yes	82	2017-03-17	No	0	Yes	Yes	substitution but no switch	2016-06-09	CD4 and cinical criteria	Poor adherence		ABC/3TC/EFV	2013-06-09
40	2017-08-02	South West	130428001	39	Female	Married	8	Primary	unemployed	No	mild	0.5	2013-01-17	III	167	No					2013-04-17	TDF/3TC/EFV	66	51	No	Missing		Missing				others	No	No	167	2013-02-22	No	0	No	No
41	2017-08-02 12:00:00	South West	130427001	55	Male	Single	2	secondary	driver	No	moderate	2	2013-01-08	IV	190	No					2013-04-16	TDF/3TC/EFV	84	51	No	Missing		Missing				others	No	No	190	2013-02-12	No	0	No	No
42	2017-08-02	South West	130425001	52	Male	Married	4	secondary	builder	No	heavy	0.5	2013-03-20	I	260	No					2013-04-16	TDF/3TC/NVP	67	51	No	Missing		Missing				others	No	No	260	2013-03-20	No	0	No	No
43	2017-08-02	South West	130423001	48	Male	Married	1	secondary	builder	No	mild	0.5	2013-01-30	III	111	No					2013-04-15	AZT/3TC/EFV	55	51	No	Missing		Missing				others	Yes	No	74	2017-04-26	No	0	Yes	Yes	switch to second line	2017-05-03	CD4 and cinical criteria	Poor adherence		ABC/3TC/EFV	2017-05-03
44	2017-08-02	South West	130422001	57	Male	Divorced	5	Primary	farmer	No	heavy	1	2013-02-20	III	93	No					2013-04-15	AZT/3TC/NVP	65	51	No	Missing		Missing				others	Yes	No	27	2017-04-28	No	0	No	No
45	2017-08-02	South West	130420001	51	Male	Married	9	tertiary	business	No	mild	2	2012-09-29	II	34	No					2013-04-15	TDF/3TC/NVP	65	51	No	Missing		Missing				others	No	No	234	2012-09-11	No	0	No	No
46	2017-08-02	South West	130418001	52	Male	Married	9	tertiary	barister	No	heavy	2	2009-04-28	IV	240	No					2013-04-12	TDF/3TC/EFV	60	51	No	Missing		Missing				others	Yes	Yes	645	2017-03-21	No	0	No	No
47	2017-08-02	South West	130417001	27	Female	Single	5	secondary	business	No	moderate	0.5	2013-02-06	IV	161	No					2013-04-12	AZT/3TC/NVP	55	51	No	Missing		Missing				others	Yes	Yes	855	2016-08-09	No	0	Yes	No
48	2017-08-02	South West	130416001	28	Female	Cohabiting	6	secondary	teacher	No	mild	0.5	2013-04-05	I	413	No					2013-04-12	AZT/3TC/NVP	50	51	No	Missing		Missing				others	Yes	No	376	2015-06-26	No	0	No	Yes	substitution but no switch	2015-07-01	clinical only	Features of drug toxicity	severe skin lessions	TDF/3TC/EFV	2013-07-01
49	2017-08-02	South West	130415001	54	Male	Divorced	1	Primary	driver	No	None	0.5	2013-03-05	IV	164	No					2013-04-11	TDF/3TC/EFV		51	No	Missing		Missing				others	Yes	Yes	115	2016-12-07	No	0	Yes	No
50	2017-08-02	South West	130414001	43	Female	Single	6	secondary	business	No	None	0.5	2013-03-06	II	174	No					2013-04-11	TDF/3TC/NVP	98	51	No	Missing		Missing				others	Yes	No	299	2015-06-05	No	0	Yes	Yes	substitution but no switch	2014-11-28	clinical only	Poor adherence		AZT/3TC/NVP	2014-12-12
51	2017-08-02	South West	130413001	39	Male	Married	5	Primary	business	No	mild	1	2006-07-25	IV	232	No					2013-04-10	AZT/3TC/NVP	79	51	No	Missing		Missing				others	Yes	Yes	272	2016-10-12	No	0	No	No
52	2017-08-02	South West	130410001	42	Female	Married	6	Primary	farmer	No	None	3	2010-10-25	I	151	No					2013-04-08	AZT/3TC/NVP	73	51	No	Missing		Missing				others	Yes	Yes	662	2016-10-27	No	0	No	No
53	2017-08-02	South West	13049001	36	Female	Single	4	secondary	designer	No	None	0.5	2013-03-05		66	No					2013-04-09	AZT/3TC/NVP	56	51	No	Missing		Missing				others	No	No	260	2013-10-02	No	0	No	No
54	2017-08-02	South West	13048001	57	Female	Married	4	Primary	business	No	mild	0.5	2013-03-20	II	98	No					2013-04-08	TDF/3TC/NVP	53	51	No	Missing		Missing				others	Yes	Yes	252	2016-10-03	No	0	No	No
55	2017-08-02	South West	13047001	45	Female	Married	1	Primary	hotel attendant	No	mild	2	2013-02-21	II	180	No					2013-04-05	TDF/3TC/NVP	73	51	No	Missing		Missing				others	Yes	Yes	283	2017-04-25	No	0	No	No
56	2017-08-02	South West	13046001	32	Female	Married		Primary	business	No	mild	0.5	2013-03-06	I	126	No					2013-04-04	TDF/3TC/NVP	58	51	No	Missing		Missing				others	Yes	No	760	2017-04-12	No	0	No	Yes	substitution but no switch	2015-07-21	CD4 only			TDF/3TC/EFV	2017-04-12
57	2017-08-02	South West	13045001	57	Male	Married	8	secondary	business	No	mild	0.5	2013-03-06	I	249	No					2013-04-03	TDF/3TC/NVP	79	51	No	Missing		Missing				others	Yes	No	48	2015-02-10	No	0	No	Yes	switch to second line	2015-02-10	CD4 only			AZT/3TC/ALUVIA	2015-02-12
58	2017-08-02	South West	13044001	70	Female	Divorced	4	None	farmer	No	mild	1	2012-10-01	II	252	No					2013-04-03	TDF/3TC/NVP	60	51	No	Missing		Missing				others	Yes	No	420	2015-03-05	No	0	No	No
59	2017-08-02	South West	13043001	69	Male	Married	4	secondary	retired	No	mild	0.5	2013-03-21	I	38	No					2013-04-03	TDF/3TC/EFV	68	51	No	Missing		Missing				others	Yes	Yes	281	2017-04-19	No	0	No	No
60	2017-08-02	South West	13042001	37	Female	Single	12	secondary	business	Yes	None	0.5	2013-02-28	III	106	No					2013-04-03	TDF/3TC/EFV	87	51	No	Missing		Missing				others	No	No	406	2013-11-17	No	0	No	No
61	2017-08-02	South West	130310001	53	Female	Married	6	Primary	unemployed	No	None	0.5	2013-03-01	I	296	No					2013-03-22	TDF/3TC/EFV	55	52	No	Missing		Missing				others	Yes	Yes	207	2016-09-23	No	0	Yes	No
62	2017-08-02	South West	13039001	49	Male	Married	2	Primary	fisherman	No	None	1	2013-01-19	III	163	No					2013-03-05	TDF/3TC/EFV	50	52	No	Missing		Missing				others	No	No	114	2014-07-12	No	0	No	No
63	2017-08-02	South West	13038001	35	Female	Single	4	Primary	busines	No	mild	0.5		I	194	No					2013-03-22	TDF/3TC/NVP	80	52	No	Missing		Missing				others	Yes	Yes	611	2016-04-08	No	0	No	No
64	2017-08-02	South West	13036001	38	Female	Single	6	tertiary	teacher	No	None	1	2013-03-01	III	35	No					2013-03-18	TDF/3TC/NVP	50	52	No	Missing		Missing				others	Yes	Yes	351	2017-03-28	No	0	No	Yes	substitution but no switch	2013-04-29	CD4 and cinical criteria	TB co-infection		TDF/3TC/EFV	2013-04-29
65	2017-08-02	South West	13035001	52	Female	Single	1	secondary	teacher	No	None	2	2013-03-04	IV	7	No					2013-03-20	AZT/3TC/NVP	40	52	No	Missing		Missing				others	No	No	7	2013-03-05	Yes	3	No	No
66	2017-08-02	South West	1303201	30	Female	Single	3	secondary	business	No	mild	0.5		I	758	No					2013-03-21	TDF/3TC/EFV	55	52	No	Missing		Missing				others	Yes	Yes	794	2016-09-06	No	0	No	Yes	substitution but no switch	2014-01-28	clinical only	contra-indications		TDF/3TC/NVP	2014-01-28
67	2017-08-02	South West	130248001	55	Female	Cohabiting	3	None	business	No	mild	0.5		III	151	No					2013-02-22	TDF/3TC/EFV		53	No	Missing		Missing				others	Yes	Yes	255	2016-09-22	No	0	No	No
68	2017-08-02	South West	130247001	24	Female	Single	10	secondary	student	No	None	0.5	2012-12-17	III	99	No					2013-02-01	TDF/3TC/NVP	53	54	No	Missing		Missing				others	Yes	Yes	230	2016-11-23	No	0	Yes	Yes	substitution but no switch	2016-06-14	clinical only	Poor adherence		TDF/3TC/EFV	2016-11-23
69	2017-08-02	South West	130246001	47	Female	Married	5	Primary	business	No	mild	0.5		IV	22	No					2013-02-21	TDF/3TC/EFV	45	53	No	Missing		Missing				others	Yes	No	47	2015-02-02	No	0	Yes	Yes	switch to second line	2013-07-03	clinical only	Poor adherence		TDF/3TC/ALUVIA	2013-07-03
70	2017-08-02	South West	130244001	34	Female	Single	3	tertiary	unemployed	No	None	0.5	2013-02-05	III	16	No					2013-02-12	TDF/3TC/NVP	45	53	No	Missing		Missing				others	Yes	Yes	124	2017-02-27	No	0	No	Yes	substitution but no switch	2013-01-20	clinical only	TB co-infection		TDF/3TC/EFV	2014-01-20
71	2017-08-02	South West	130242001	36	Female	Single	5	secondary	business	No	None	1	2012-02-20	III	300	No					2013-06-17	TDF/3TC/EFV	57	50	No	Missing		Missing				others	Yes	Yes	741	2017-02-08	No	0	Yes	No
72	2017-08-02	South West	130241001	53	Male	Married	7	tertiary	farmer	Yes	mild	0.5	2012-01-16	II	256	No					2013-02-28	AZT/3TC/NVP	65	53	No	Missing		Missing				others	Yes	Yes	314	2017-02-01	No	0	No	Yes	substitution but no switch	2013-07-19	clinical only	Features of drug toxicity	severe anemia	TDF/3TC/NVP	2013-07-19
73	2017-08-02	South West	130240001	44	Male	Single	3	secondary	builder	No	mild	0.5	2013-02-15	I	274	No					2013-02-28	TDF/3TC/EFV	73	53	No	Missing		Missing				others	Yes	Yes	628	2017-05-17	No	0	No	No
74	2017-08-02	South West	130238001	31	Female	Single	4	secondary	unemployed	No	None	1	2013-02-18	II	282	No					2013-02-28	AZT/3TC/NVP	55	53	No	Missing		Missing				others	No	No	282	2013-02-20	No	0	No	No
75	2017-08-02	South West	130237001	61	Male	Married		tertiary	professor	No	mild	1	2013-02-22	I	157	No					2013-02-27	AZT/3TC/NVP	76	53	No	Missing		Missing				others	Yes	No	355	2015-06-29	No	0	No	Yes	substitution but no switch	2015-04-08	none			TDF/3TC/EFV	2015-04-08
76	2017-08-02	South West	130236001	41	Female	Divorced	4	secondary	business	No	moderate	1	2012-12-13	III	164	No					2013-02-27	TDF/3TC/EFV	61	53	No	Missing		Missing				others	Yes	Yes	490	2017-02-05	No	0	No	No
77	2017-08-02	South West	130233001	37	Female	Married	4	secondary	business	No	mild	0.5	2012-05-11	I	330	No					2013-02-25	AZT/3TC/NVP	89	53	No	Missing		Missing				others	Yes	Yes	899	2016-02-03	No	0	No	No
78	2017-08-02	South West	130230001	35	Female	Single	1	secondary	business	No	None	0.5	2013-02-18	III	173	No					2013-02-22	TDF/3TC/EFV	49	53	No	Missing		Missing				others	No	No	173	2013-02-19	No	0	No	No
79	2017-08-02	South West	130228001	42	Female	Single		Primary	business	No	None	2	2011-09-15	III	294	No					2013-02-21	AZT/3TC/NVP	69	53	No	Missing		Missing				others	Yes	No	1298	2015-11-30	No	0	No	No
80	2017-08-02	South West	130227001	41	Female	Married	5	secondary	business	No	mild	1	2013-02-13	I	272	No					2013-02-21	TDF/3TC/EFV	90	53	No	Missing		Missing				others	No	No	587	2013-08-19	No	0	No	No
81	2017-08-02	South West	130226001	62	Female	Married	5	tertiary	teacher	No	None	0.5	2012-05-11	III	54	No					2013-02-21	AZT/3TC/NVP	60	53	No	Missing		Missing				others	Yes	Yes	316	2016-06-20	No	0	No	No
82	2017-08-02	South West	130225001	49	Female	Married	5	Primary	farmer	No	mild	1	2010-10-29	II	196	No					2013-02-21	TDF/3TC/NVP	38	53	No	Missing		Missing				others	Yes	Yes	333	2017-02-21	No	0	No	No
83	2017-08-02	South West	130224001	42	Male	Cohabiting	3	Primary	driver	No	moderate	0.5	2013-02-12	I	12	No					2013-02-21	AZT/3TC/NVP	73	53	No	Missing		Missing				others	No	No	12	2013-02-19	No	0	No	No
84	2017-08-02	South West	130223001	27	Female	Cohabiting	5	secondary	hair dresser	No	None	0.5	2013-02-05	III	190	No					2013-02-20	TDF/3TC/NVP		53	No	Missing		Missing				others	No	No	153	2014-03-13	No	0	Yes	Yes	substitution but no switch	2013-11-27	clinical only	Features of drug toxicity	severe anemia	TDF/3TC/EFV	2013-11-27
85	2017-08-02	South West	130222001	34	Female	Cohabiting	5	None	business	No	mild	1	2013-02-13	IV	142	No					2013-02-20	TDF/3TC/EFV		53	No	Missing		Missing				others	Yes	No	91	2015-11-06	No	0	No	No
86	2017-08-02	South West	130220001	46	Male	Married	4	secondary	farmer	No	None	3	2012-03-01	III	80	No					2013-02-20	TDF/3TC/EFV	65	53	No	Missing		Missing				others	No	No	80	2013-02-18	No	0	No	No
87	2017-08-03	South West	130231001	37	Female	Single	8	Primary	Hotel management	No	None	0.5	2012-10-25	I	155	No					2013-02-22	AZT/3TC/NVP	60	53	No	Missing		Missing				others	Yes	Yes	286	2017-02-13	No	0	Yes	Yes	substitution but no switch	2017-01-08	clinical only	Poor adherence		TDF/3TC/EFV	2017-01-18
88	2017-08-03	South West	130232001	35	Female	Single	4	Primary	business	No	moderate	1	2012-12-10	III	64	No					2013-02-25	AZT/3TC/NVP	62	53	No	Missing		Missing				others	Yes	Yes	390	2016-10-23	No	0	No	No
89	2017-08-03	South West	130234001	37	Male	Single	1	Primary	business	Yes	mild	1	2012-12-06	I	15	No					2013-02-26	TDF/3TC/EFV	69	53	No	Missing		Missing				others	Yes	Yes	264	2017-03-02	No	0	No	No
90	2017-08-03	South West	130218001	38	Female	Single	2	secondary	business	No	heavy	0.5	2013-01-09	IV	8	No					2013-02-14	TDF/3TC/NVP	43	53	No	Missing		Missing				others	No	No	8	2013-01-09	No	0	No	No
91	2017-08-03	South West	130215001	34	Female	Married	4	secondary	seamstress	No	mild	1	2013-02-04	II	28	No					2013-02-08	AZT/3TC/NVP	95	53	No	Missing		Missing				others	Yes	Yes	403	2017-02-03	No	0	No	No
92	2017-08-03	South West	130214001	39	Female	Married	3	secondary	unemployed	No	None	0.5	2013-02-07	I	281	No					2013-02-08	AZT/3TC/NVP	90	53	No	Missing		Missing				others	No	No	281	2013-02-07	No	0	No	No
93	2017-08-03	South West	130213001	25	Female	Single	4	secondary	unemployed	No	None	1	2013-01-28	III	376	No					2013-02-08	TDF/3TC/EFV	44	53	No	Missing		Missing				others	No	No	1106	2013-11-04	No	0	No	No
94	2017-08-03	South West	13022001	34	Female	Single	3	Primary	business	No	None	0.5	2012-11-08	II	295	No					2013-02-01	AZT/3TC/NVP	46	54	No	Missing		Missing				others	Yes	Yes	1147	2016-09-28	No	0	No	No
95	2017-08-03	South West	130212001	35	Female	Married	6	Primary	business	No	None	1	2013-01-21	III	394	No					2013-02-08	AZT/3TC/EFV	58	53	No	Missing		Missing				others	No	No	394	2013-01-28	No	0	No	No
96	2017-08-03	South West	13026001	35	Male	Married	4	secondary	business	No	mild	1	2013-01-21	I	368	No					2013-02-06	AZT/3TC/NVP	64	53	No	Missing		Missing				others	No	No	368	2013-01-22	No	0	No	No
97	2017-08-03	South West	13024001	31	Female	Married	4	Primary	unemployed	No	mild	0.5	2013-01-21	I	139	No					2013-02-06	AZT/3TC/NVP	60	53	No	Missing		Missing				others	Yes	Yes	399	2016-10-04	No	0	No	No
98	2017-08-03	South West	13011001	43	Male	Single	1	Primary	builder	Yes	mild	2	2013-12-20	II	10	No					2014-01-02	AZT/3TC/NVP	75	43	No	Missing		Missing				others	No	No	44	2014-12-01	No	0	No	No
99	2017-08-03	South West	13013001	45	Female	Single	3	secondary	business	No	mild	0.5	2012-11-09	III	34	No					2013-01-03	AZT/3TC/NVP	70	55	No	Missing		Missing				others	No	No	34	2012-12-27	No	0	No	No
100	2017-08-03	South West	13014001	38	Female	Single	2	secondary	secretary	No	mild	2	2012-12-18	I	286	No					2013-01-07	AZT/3TC/NVP	78	54	No	Missing		Missing				others	No	No	429	2014-07-07	No	0	No	No
101	2017-08-03	South West	130112001	40	Female	Single	6	secondary	business	No	mild	1	2012-12-13	III	70	No					2013-01-10	AZT/3TC/NVP	65	54	No	Missing		Missing				others	Yes	Yes	144	2016-06-14	No	0	No	No
102	2017-08-03	South West	13017001	39	Female	Single	5	secondary	business	No	mild	0.5	2012-12-15	I	358	No					2013-01-07	AZT/3TC//NVP	80	54	No	Missing		Missing				others	No	No	1133	2013-09-18	No	0	No	No
103	2017-08-03	South West	13019001	46	Male	Married	6	secondary	army	No	heavy	0.5	2012-12-04	IV	84	No					2013-01-08	AZT/3TC/NVP	60	54	No	Missing		Missing				others	No	No	120	2013-05-24	No	0	Yes	Yes	substitution but no switch	2013-05-27	clinical only	Poor adherence		TDF/3TC/EFV	2013-05-27
104	2017-08-03	South West	130111001	49	Female	Married	2	Primary	unemployed	Yes	mild	0.5	2013-01-07	III	351	No					2013-01-09	AZT/3TC/NVP	60	54	No	Missing		Missing				others	Yes	Yes	978	2017-01-24	No	0	No	Yes	substitution but no switch	2015-07-13	clinical only	contra-indications		TDF/3TC/EFV	2015-07-13
105	2017-08-03	South West	130113001	35	Female	Single	7	Primary	hair dresser	No	mild	0.5	2013-01-08	III	153	No					2013-01-10	AZT/3TC/NVP	65	54	No	Missing		Missing				others	Yes	Yes	108	2016-08-02	No	0	No	No
106	2017-08-03	South West	130114001	36	Female	Single	4	Primary	farmer	No	moderate	0.5	2012-10-27	III	132	No					2013-01-10	AZT/3TC/NVP	59	54	No	Missing		Missing				others	No	No	536	2017-01-12	No	0	No	Yes	substitution but no switch	2015-08-14	others			TDF/3TC/EFV	2015-08-14
107	2017-08-03	South West	130115001	34	Female	Cohabiting	4	secondary	business	No	mild	1	2013-01-09	I	329	No					2015-02-20	AZT/3TC/NVP	55	29	No	Missing		Missing				others	Yes	Yes	270	2017-02-13	No	0	No	No
108	2017-08-03	South West	130116001	36	Female	Single	2	secondary	business	No	None	3	2013-01-08	II	57	No					2013-01-14	AZT/3TC/NVP	64	54	No	Missing		Missing				others	No	No	57	2013-01-11	No	0	No	No
109	2017-08-03	South West	130117001	35	Female	Single	3	Primary	business	No	mild	1	2013-01-01	I	656	No					2013-01-15	AZT/3TC/NVP	92	54	No	Missing		Missing				others	Yes	Yes	1042	2017-01-30	No	0	Yes	Yes	substitution but no switch	2016-07-05	others			TDF/3TC/NVP	2016-07-05
110	2017-08-03	South West	130118001	29	Female	Married	3	secondary	unemployed	No	None	0.5	2013-01-07	I	118	No					2013-01-16	AZT/3TC/NVP	76	54	No	Missing		Missing				others	No	No	588	2014-01-16	No	0	No	No
111	2017-08-03	South West	130119001	59	Male	Divorced	1	Primary	business	No	None	0.5	2009-12-16	II	364	No					2013-01-16	AZT/3TC/NVP	83	54	No	Missing		Missing				others	Yes	Yes	580	2016-03-09	No	0	No	No
112	2017-08-03	South West	130120001	35	Male	Married	6	secondary	business	No	heavy	0.5	2012-12-12	II	271	No					2013-01-16	AZT/3TC/NVP	65	54	No	Missing		Missing				others	Yes	Yes	402	2017-01-20	No	0	Yes	Yes	substitution but no switch	2015-08-20	clinical only	Poor adherence		TDF/3TC/EFV	2015-08-20
113	2017-08-03	South West	130121001	21	Male			Primary	pupil	No	None		2013-01-01	IV	278	No					2014-08-18	AZT/3TC/NVP	28	35	No	Missing		Missing				others	No	No	278	2014-07-23	No	0	Yes	No
114	2017-08-03	South West	130122001	35	Female	Single	5	secondary	seamstress	No	moderate	0.5	2013-01-07	I	61	No					2013-01-16	AZT/3TC/NVP	75	54	No	Missing		Missing				others	No	No	61	2013-01-11	No	0	No	No
115	2017-08-03	South West	130123001	51	Female	Married	5	secondary	farmer	No	mild	1	2013-01-02	III	75	No					2013-01-16	AZT/3TC/NVP	70	54	No	Missing		Missing				others	Yes	Yes	646	2016-04-22	Yes	3	Yes	Yes	substitution but no switch	2013-07-17	CD4 and cinical criteria			TDF/3TC/EFV	2013-07-17
116	2017-08-03	South West	130125001	31	Male	Single	8	secondary	driver	No	mild	0.5	2013-01-07	III	134	No					2013-01-16	AZT/3TC/NVP	71	54	No	Missing		Missing				others	No	No	349	2013-10-08	No	0	No	No
117	2017-08-03	South West	130126001	43	Male	Married	5	secondary	business	No	mild	0.5	2012-12-14	I	404	No					2013-01-18	AZT/3TC/EFV	72	54	No	Missing		Missing				others	Yes	Yes	644	2016-05-30	No	0	No	No
118	2017-08-06	South West	130127001	37	Female	Married	5	Primary	unemployed	No	mild	1	2013-01-08	III	123	No					2013-01-17	AZT/3TC/NVP	48	54	No	Missing		Missing				others	Yes	Yes	369	2017-01-26	No	0	No	No
119	2017-08-03	South West	130129001	26	Female	Married	4	secondary	hair dresser	No	None	0.5	2012-11-28	I	203	No					2013-01-17	AZT/3TC/NVP	55	54	No	Missing		Missing				others	No	No	203	2013-01-11	No	0	No	No
120	2017-08-03	South West	130130001	37	Female	Single	6	Primary	unemployed	No	None	3	2012-10-13	IV	234	No					2013-01-17	TDF/3TC/EFV	53	54	No	Missing		Missing				others	No	No	172	2012-12-21	No	0	Yes	No
121	2017-08-03	South West	130131001	48	Female	Married	10	Primary	farmer	No	heavy	3	2012-11-27	III	380	No					2013-01-17	AZT/3TC/EFV	67	54	No	Missing		Missing				others	Yes	No	504	2015-08-20	No	0	No	No
122	2017-08-03	South West	130132001	40	Female	Single	5	secondary	business	No	None	0.5	2012-02-22	IV	106	No					2013-01-17	AZT/3TC/EFV	31	54	No	Missing		Missing				others	No	No	106	2012-12-27	No	0	No	No
123	2017-08-03	South West	130133001	29	Female	Single	5	Primary	hair dresser	No	mild	2	2012-08-17	III	271	No					2013-01-17	AZT/3TC/NVP	43	54	No	Missing		Missing				others	No	No	782	2014-06-06	No	0	Yes	Yes	substitution but no switch	2014-06-10	CD4 only			TDF/3TC/NVP	2014-06-10
124	2017-08-03	South West	130134001	35	Female	Single	6	secondary	hair dresser	Yes	heavy	0.5	2013-01-14	III	71	No					2013-01-23	TDF/3TC/NVP	78	54	No	Missing		Missing				others	No	No	71	2013-01-16	No	0	No	No
125	2017-08-03	South West	130137001	35	Female	Single	4	secondary	unemployed	No	None	0.5	2012-09-17	I	21	No					2013-01-24	AZT/3TC/NVP		54	No	Missing		Missing				others	No	No	21	2013-01-21	No	0	No	No
126	2017-08-03	South West	130138001	49	Female	Single	1	secondary	business	No	None	0.5	2012-12-21	IV	206	No					2013-01-24	TDF/3TC/EFV	45	54	No	Missing		Missing				others	No	No	206	2012-12-26	No	0	No	No
127	2017-08-03	South West	130139001	35	Female	Single	5	Primary	hair dresser	No	moderate	0.5	2013-01-08	II	53	No					2013-01-24	AZT/3TC/NVP	55	54	No	Missing		Missing				others	Yes	No	115	2015-02-19	No	0	Yes	Yes	substitution but no switch	2015-02-20	CD4 only			TDF/3TC/NVP	2015-02-20
128	2017-08-02	South West	130140001	40	Female	Single	6	secondary	business	No	mild	2	2013-01-18	III	26	No					2013-01-25	AZT/3TC/NVP	85	54	No	Missing		Missing				others	No	No	26	2013-01-11	No	0	Yes	No
129	2017-08-03	South West	130141001	41	Male	Cohabiting	3	secondary	driver	No	heavy	1	2012-12-26	II	81	No					2013-01-29	AZT/3TC/EFV	72	54	No	Missing		Missing				others	Yes	Yes	387	2016-10-14	No	0	No	No
130	2017-08-03	South West	130142001	47	Female	Married	7	Primary	business	No	moderate	1	2012-10-02	II	231	No					2013-01-30	AZT/3TC/EFV	64	54	No	Missing		Missing				others	No	No	377	2012-10-18	No	0	No	No
131	2017-08-03	South West	130143001	35	Female	Cohabiting	6	secondary	unemployed	No	moderate	3	2013-01-16	III	228	No					2013-01-30	AZT/3TC/NVP	49	54	No	Missing		Missing				others	No	No	234	2013-11-12	No	0	Yes	No
132	2017-08-03	South West	130144001	40	Male	Single	1	Primary	driver	No	moderate	0.5	2012-08-21	II	43	No					2013-01-30	AZT/3TC/NVP	78	54	No	Missing		Missing				others	Yes	Yes	654	2017-02-10	No	0	No	No
133	2017-08-03	South West	130145001	41	Female	Single	12	secondary	business	No	moderate	0.5	2013-01-10	II	297	No					2013-01-31	TDF/3TC/EFV	55	54	No	Missing		Missing				others	No	No	297	2013-01-15	No	0	No	No
134	2017-08-03	South West	130147001	32	Female	Married	10	secondary	student	No	None	0.5	2013-01-07	III	162	No					2013-01-31	AZT/3TC/NVP	52	54	No	Missing		Missing				others	Yes	No	129	2017-01-13	No	0	No	No
135	2017-08-03	South West	130148001	41	Male	Married	3	secondary	business	No	None	0.5	2013-01-09	III	274	No					2013-01-31	AZT/3TC/NVP	55	54	No	Missing		Missing				others	No	No	274	2013-01-29	No	0	No	No
136	2017-08-03	South West	130149001	37	Male	Cohabiting	20	secondary	builder	No	mild	0.5		I	242	No					2013-02-01	FTC/TRAVADOL/EFV	78	54	No	Missing		Missing				others	No	No	575	2013-08-23	No	0	No	No
137	2017-08-03	South West	130152001	50	Female	Single	3	Primary	business	No	None	0.5	2012-11-11	I	624	No					2013-01-01	TDF/3TC/EFV	72	55	No	Missing		Missing				others	Yes	Yes	413	2016-02-08	Yes	13	No	No
138	2017-08-03	South West	130153001	44	Female	Married	5	Primary	business	No	mild	1		III	154	No					2013-04-24	AZT/3TC/EFV	55	51	No	Missing		Missing				others	Yes	Yes	307	2017-03-10	No	0	Yes	Yes	substitution but no switch		clinical only	Features of drug toxicity	sever anemia	TDF/3TC/NVP
139	2017-08-03	South West	130636001	35	Female	Single	5	secondary	teacher	No	None	2	2000-08-01	III	15	No					2013-06-09	TDF/3TC/NVP	80	49	No	Missing		Missing				others	Yes	Yes	375	2016-12-02	No	0	No	Yes	switch to second line	2014-10-07	CD4 only			TDF/3TC/ALUVIA	2014-10-07
140	2017-08-03	South West	130637001	35	Male	Single	1	Primary	business	No	mild	1	2013-06-15	III	320	No					2013-06-20	TDF/3TC/NVP	85	49	No	Missing		Missing				others	Yes	Yes	312	2016-12-10	No	0	No	No
141	2017-08-03	South West	130635001	34	Female	Married	5	Primary	unemployed	No	None	0.5	2010-01-26	I	312	No					2013-06-27	TDF/3TC/EFV	57	49	No	Missing		Missing				others	Yes	Yes	871	2016-04-07	No	0	No	No
142	2017-08-03	South West	13068001	59	Female	Married	3	secondary	business	No	None	0.5	2013-01-24	III	295	No					2013-06-20	TDF/3TC/EFV	60	49	No	Missing		Missing				others	Yes	Yes	272	2016-12-05	No	0	No	No
143	2017-08-03	South West	130640001	39	Female	Single	5	secondary	business	No	mild	0.5		III	2	No					2014-10-22	TDF/3TC/EFV	65	33	No	Missing		Missing				others	Yes	Yes	92	2016-12-29	No	0	Yes	Yes	switch to second line	2016-03-03	CD4 only			ABC/ATA/RIT	2016-03-03
144	2017-08-03	South West	130643001	39	Male	Single	1	Primary	driver	No	moderate	2	2010-07-26	III	231	No					2013-06-20	TDF/3TC/EFV	57	49	No	Missing		Missing				others	No	No	705	2014-06-11	No	0	No	No
145	2017-08-03	South West	130644001	32	Female	Cohabiting	4	secondary	unemployed	No	None	0.5	2013-06-17	I	227	No					2013-06-20	TDF/3TC/NVP		49	No	Missing		Missing				others	No	No	227	2013-06-17	No	0	No	No
146	2017-08-03	South West	130645001	28	Female	Single	2	secondary	hair dresser	No	mild	0.5	2012-02-14	I	147	No					2013-06-25	TDF/3TC/NVP	55	49	No	Missing		Missing				others	Yes	No	664	2017-01-27	No	0	No	No
147	2017-08-03	South West	130646001	34	Male	Single	1	Primary	sailor	No	mild	1	2013-04-30	I	304	No					2013-06-25	TDF/3TC/NVP	60	49	No	Missing		Missing				others	No	No	453	2014-12-01	No	0	No	No
148	2017-08-03	South West	130647001	67	Female	Married	3	secondary	retired	No	mild	0.5	2013-06-21	I	194	No					2013-06-25	TDF/3TC/EFV	107	49	No	Missing		Missing				others	Yes	Yes	506	2016-02-02	No	0	No	Yes	substitution but no switch	2015-06-08	clinical only	Features of drug toxicity	impaired kidney function	AZT/3TC/NVP	2015-06-08
149	2017-08-03	South West	130648001	29	Female	Single	7	secondary	business	No	None	0.5	2013-01-04	IV	260	No					2013-06-26	TDF/3TC/EFV	66	49	No	Missing		Missing				others	Yes	No	392	2015-07-15	No	0	Yes	No
150	2017-08-03	South West	130649001	39	Male	Cohabiting	4	Primary	fisherman	No	None	0.5	2013-05-24	IV	13	No					2013-06-27	TDF/3TC/EFV		49	No	Missing		Missing				others	No	No	13	2013-06-18	No	0	No	No
151	2017-08-03	South West	130650001	57	Female	Married	7	Primary	farmer	No	moderate	2	2013-04-11		403	No					2013-06-27	TDF/3TC/EFV		49	No	Missing		Missing				others	Yes	Yes	488	2016-12-15	No	0	No	No
152	2017-08-03	South West	130651001	37	Female	Single	3	tertiary	business	No	None	0.5	2013-06-11	II	326	No					2013-06-22	TDF/3TC/EFV	55	49	No	Missing		Missing				others	Yes	Yes	550	2016-01-27	No	0	No	No
153	2017-08-03	South West	130652001	48	Female	Married	1	Primary	business	No	None	2	2013-06-17	III	138	No					2013-06-27	TDF/3TC/EFV	60	49	No	Missing		Missing				others	No	No	138	2013-06-18	No	0	No	No
154	2017-08-03	South West	130653001	48	Female	Single	1	Primary	business	No	mild	0.5	2013-06-20	I	328	No					2013-06-27	TDF/3TC/EFV	75	49	No	Missing		Missing				others	Yes	Yes	1098	2016-12-13	No	0	No	No
155	2017-08-03	South West	130654001	42	Female	Married	5	secondary	business	No	moderate	4	2013-06-26	I	225	No					2013-06-27	TDF/3TC/NVP	77	49	No	Missing		Missing				others	Yes	Yes	437	2016-07-28	No	0	No	No
156	2017-08-03	South West	130655001	51	Female	Married	4	Primary	business	No	None	2		III		No					2013-06-20	TDF/3TC/EFV	68	49	No	Missing		Missing				others	Yes	Yes	504	2016-12-19	No	0	No	No
157	2017-08-03	South West	130657001	47	Male	Married	4	tertiary	business	No	mild	0.5	2013-06-05	II	129	No					2014-05-02	TDF/3TC/EFV	68	39	No	Missing		Missing				others	No	No	24	2014-12-11	No	0	No	Yes	switch to second line	2014-12-12	CD4 only			AZT/3TC/ALUVINA	2014-12-12
158	2017-08-03	South West	130659001	35	Male	Married	3	secondary	builder	No	None	0.5		IV	299	No					2013-06-07	TDF/3TC/EFV	50	49	No	Missing		Missing				others	Yes	Yes	1035	2016-12-30	No	0	Yes	No
159	2017-08-03	South West	130653001	42	Female	Married	4	secondary	unemployed	No	mild	0.5	2013-03-03	I	237	No					2014-11-17	AZT/3TC/NVP	75	32	No	Missing		Missing				others	No	No	237	2014-11-11	No	0	No	No
160	2017-08-03	South West	130640001	47	Male	Married	6	Primary	driver	No	moderate	2	2013-07-24	II	162	No					2013-07-29	AZT/3TC/NVP	62	48	No	Missing		Missing				others	Yes	Yes	118	2017-01-04	No	0	No	No
161	2017-08-03	South West	130737001	41	Female	Married	2	secondary	unemployed	No	mild	0.5	2013-07-17	I	374	No					2013-07-25	TDF/3TC/EFV	63	48	No	Missing		Missing				others	Yes	Yes	371	2016-06-16	Yes	1	No	No
162	2017-08-03	South West	130735001	41	Female	Single	2	secondary	secondary	No	None	2	2013-07-15	II	346	No					2013-07-24	TDF/3TC/EFV	50	48	No	Missing		Missing				others	Yes	Yes	573	2016-06-02	No	0	No	No
163	2017-08-03	South West	130734001	46	Female	Single	3	None	business	No	mild	3	2013-07-02	IV	11	No					2013-07-22	TDF/3TC/EFV	59	48	No	Missing		Missing				others	No	No	11	2013-07-11	No	0	No	No
164	2017-08-03	South West	130733001	55	Male	Single	1	secondary	business	No	mild	0.5	2013-04-04	I	226	No					2013-07-22	AZT/3TC/NVP	96	48	No	Missing		Missing				others	No	No	226	2013-07-12	No	0	No	No
165	2017-08-03	South West	130729001	41	Female	Single	13	Primary	unemployed	No	mild	0.5	2013-06-26	IV	3	No					2013-07-19	TDF/3TC/EFV	60	48	No	Missing		Missing				others	No	No	2	2014-09-19	No	0	Yes	No
166	2017-08-03	South West	130728001	48	Female	Single	4	Primary	business	No	None	0.5	2013-06-07	III	31	No					2013-07-19	TDF/3TC/EFV	54	48	No	Missing		Missing				others	No	No	31	2013-06-24	No	0	No	No
167	2017-08-03	South West	130727001	44	Female	Married	6	Primary	business	No	moderate	0.5	2013-06-25	III	20	No					2013-07-18	TDF/3TC/EFV	65	48	No	Missing		Missing				others	Yes	No	458	2017-01-24	No	0	No	No
168	2017-08-03	South West	130726001	29	Female	Single	2	tertiary	student	No	None	2	2013-07-03	I	216	No					2013-07-18	AZT/3TC/NVP	50	48	No	Missing		Missing				others	No	No	216	2013-07-02	No	0	No	No
169	2017-08-03	South West	130725001	37	Male	Single	7	tertiary	nurse	No	None	0.5	2013-06-17	I	108	No					2013-07-18	AZT/3TC/NVP	63	48	No	Missing		Missing				others	No	No	108	2013-06-19	No	0	No	No
170	2017-08-03	South West	130724001	44	Male	Married	1	secondary	welder	No	mild	0.5	2013-07-03	I	15	No					2013-07-18	AZT/3TC/NVP	80	48	No	Missing		Missing				others	No	No	15	2013-08-07	No	0	No	No
171	2017-08-03	South West	130723001	38	Male	Single	7	secondary	driver	No	None	0.5	2013-07-08	II	370	No					2013-07-18	TDF/3TC/EFV	71	48	No	Missing		Missing				others	Yes	Yes	319	2017-01-23	No	0	Yes	No
172	2017-08-03	South West	130723001	42	Female	Single	4	None	business	No	mild	2	2013-07-09	I	212	No					2013-07-17	TDF/3TC/NVP	97	48	No	Missing		Missing				others	Yes	Yes	718	2016-10-23	No	0	No	No
173	2017-08-03	South West	130719001	28	Female	Married		None	business	No	None	0.5	2013-07-12	I	266	No					2013-07-17	TDF/3TC/EFV	56	48	No	Missing		Missing				others	No	No	266	2013-07-12	No	0	No	No
174	2017-08-03	South West	130718001	32	Female	Married	6	secondary	unemployed	No	None	2	2013-06-12	I	234	No					2013-07-12	TDF/3TC/NVP	81	48	No	Missing		Missing				others	No	No	234	2013-06-13	No	0	No	No
175	2017-08-03	South West	130717001	50	Male	Married	6	tertiary	unemployed	No	moderate	2	2013-06-11	III	287	No					2013-07-12	TDF/3TC/NVP	74	48	No	Missing		Missing				others	No	No	287	2013-06-11	No	0	No	No
176	2017-08-03	South West	130716001	43	Female	Single	11	secondary	unemployed	No	mild	0.5	2013-07-04	IV	13	No					2013-07-12	TDF/3TC/EFV	50	48	No	Missing		Missing				others	Yes	Yes	350	2017-01-17	No	0	No	No
177	2017-08-03	South West	130715001	42	Male	Married	4	secondary	business	No	moderate	0.5	2013-06-07	III	122	No					2013-07-11	TDF/3TC/EFV	58	48	No	Missing		Missing				others	Yes	No	494	2017-01-20	No	0	No	No
178	2017-08-03	South West	130714001	35	Female	Single		secondary	business	No	mild	0.5	2013-06-12	I	260	No					2013-07-11	TDF/3TC/NVP	72	48	No	Missing		Missing				others	Yes	Yes	662	2017-02-06	No	0	No	No
179	2017-08-03	South West	130711001	31	Female	Single		secondary	student	No	None	2	2013-07-03	III	429	No					2013-07-10	TDF/3TC/EFV	63	48	No	Missing		Missing				others	Yes	Yes	717	2017-03-15	No	0	No	No
180	2017-08-03	South West	130710001	41	Female	Single	3	secondary	business	No	mild	1	2013-07-03	IV	61	No					2013-07-10	TDF/3TC/NVP	58	48	No	Missing		Missing				others	No	No	61	2013-07-03	No	0	No	No
181	2017-08-03	South West	13079001	29	Female	Single	3	secondary	unemployed	No	None	0.5	2013-05-09	III	29	No					2013-07-10	TDF/3TC/NVP	60	48	No	Missing		Missing				others	No	No	29	2013-07-10	No	0	No	No
182	2017-08-04	South West	13078001	36	Male	Single	1	Primary	driver	Yes	None	0.5	2013-04-22	II	41	No					2013-07-10	TDF/3TC/NVP		48	No	Missing		Missing				others	No	No	41	2013-07-10	No	0	No	No
183	2017-08-04	South West	13077001	37	Female	Single	5	secondary	unemployed	No	mild	0.5	2011-09-13	I	267	No					2013-07-10	TDF/3TC/NVP	66	48	No	Missing		Missing				others	Yes	Yes	365	2017-02-27	No	0	No	No
184	2017-08-04	South West	13076001	62	Female	Married	2	Primary	farmer	No	mild	0.5	2013-04-15	II	295	No					2013-07-10	TDF/3TC/EFV	53	48	No	Missing		Missing				others	Yes	Yes	274	2016-09-23	No	0	No	No
185	2017-08-04	South West	13074001	32	Female	Single	1	secondary	business	No	mild	0.5	2013-06-11	IV	120	No					2013-07-09	TDF/3TC/EFV	54	48	No	Missing		Missing				others	No	No	120	2013-06-13	No	0	No	No
186	2017-08-04	South West	13073001	52	Male	Married	5	secondary	business	No	heavy	0.5	2013-03-13	III	289	No					2013-07-09	TDF/3TC/EFV		48	No	Missing		Missing				others	No	No	325	2013-03-19	No	0	No	No
187		South West	13072001	36	Female	Married	8	Primary	business	No	mild	2	2013-06-24	II	334	No					2013-07-08	TDF/3TC/NVP	63	48	No	Missing		Missing				others	Yes	Yes	780	2016-11-11	No	0	No	No
188	2017-08-04	South West	13011001	43	Male	Married	8	Primary	driver	No	moderate	2	2013-06-21	II	5	No					2013-07-08	TDF/3TC/EFV	84	48	No	Missing		Missing				others	Yes	Yes	262	2016-11-11	No	0	No	No
189	2017-08-04	South West	140159001	27	Female	Single	2	Primary	unemployed	No	None	0.5	2013-11-12	IV	93	No					2014-01-03	TDF/3TC/EFV	81	43	No	Missing		Missing				others	Yes	No	810	2015-12-17	No	0	No	No
190	2017-08-04	South West	140156001	47	Male	Married	8	secondary	pharmacy attendant	No	mild	0.5	2014-01-23	IV	11	No					2014-01-31	TDF/3TC/EFV	61	42	No	Missing		Missing				others	Yes	Yes	337	2016-06-30	No	0	No	No
191	2017-08-04	South West	140155001	49	Female	Single	6	secondary	business	No	moderate	0.5	2014-01-25	IV	222	No					2014-01-31	TDF/3TC/EFV	80	42	No	Missing		Missing				others	Yes	No	225	2016-12-20	No	0	Yes	No
192	2017-08-04	South West	140154001	28	Female	Married	4	secondary	secretary	No	None	0.5	2013-12-31	I	507	No					2014-01-30	TDF/3TC/EFV	56	42	No	Missing		Missing				others	Yes	Yes	571	2017-01-04	No	0	No	No
193	2017-08-04	South West	140153001	37	Female	Single	4	secondary	hair dresser	No	moderate	0.5	2014-01-15	III	49	No					2014-01-30	TDF/3TC/EFV	57	42	No	Missing		Missing				others	Yes	Yes	490	2017-01-12	No	0	No	No
194	2017-08-04	South West	140152001	50	Male	Married	5	secondary	builder	No	mild	0.5	2014-12-26	III	105	No					2015-01-30	TDF/3TC/EFV	50	30	No	Missing		Missing				others	No	No	105	2014-01-20	No	0	No	No
195	2017-08-04	South West	140151001	33	Male	Single	2	secondary	business	No	None	2	2014-01-23	IV	89	No					2014-01-29	TDF/3TC/EFV	68	42	No	Missing		Missing				others	No	No	89	2014-01-23	No	0	No	No
196	2017-08-04	South West	140149001	52	Female	Divorced	3	Primary	farmer	No	None	2	2014-01-13	III	96	No					2014-01-29	TDF/3TC/EFV	70	42	No	Missing		Missing				others	No	No	390	2014-08-28	No	0	No	No
197	2017-08-04	South West	140148001	31	Male	Single		None	farmer	Yes	None	3	2014-01-23	II	45	No					2014-01-29	TDF/3TC/EFV	48	42	No	Missing		Missing				others	No	No	45	2014-01-27	No	0	No	No
198	2017-08-04	South West	140147001	45	Male	Married	4	Primary	farmer	No	mild	1	2014-01-27	I	162	No					2014-01-27	TDF/3TC/EFV	76	42	No	Missing		Missing				others	Yes	Yes	280	2016-06-14	No	0	No	No
199	2017-08-04	South West	140146001	49	Male	Married	3	Primary	business	No	moderate	0.5	2014-01-22	III	110	No					2014-01-29	TDF/3TC/EFV	57	42	No	Missing		Missing				others	Yes	Yes	171	2016-10-19	No	0	No	No
200	2017-08-04	South West	140145001	33	Female	Single	6	tertiary	unemployed	No	None	1	2013-12-20	IV	22	No					2014-01-28	TDF/3TC/EFV	61	42	No	Missing		Missing				others	Yes	Yes	387	2016-01-19	No	0	No	No
201	2017-08-04	South West	140143001	55	Male	Married	3	secondary	forester	No	heavy	0.5	2014-01-14	I	73	No					2014-01-28	TDF/3TC/EFV	69	42	No	Missing		Missing				others	Yes	Yes	197	2017-01-04	No	0	No	No
202	2017-08-04	South West	140142001	58	Female	Married	12	Primary	farmer	No	mild	2	2014-01-07	III	647	No					2014-01-27	TDF/3TC/EFV	80	42	No	Missing		Missing				others	No	No	1016	2014-09-05	No	0	No	No
203	2017-08-04	South West	140141001	29	Female	Cohabiting	5	secondary	photographer	No	None	0.5	2014-01-10	II	326	No					2014-01-27	TDF/3TC/EFV	74	42	No	Missing		Missing				others	Missing	No	326	2014-01-09	No	0	No	No
204	2017-08-04	South West	140140001	50	Female	Divorced	5	None	farmer	No	mild	1	2014-01-14	III	9	No					2014-01-27	TDF/3TC/EFV	52	42	No	Missing		Missing				others	No	No	9	2014-01-15	No	0	No	No
205	2017-08-04	South West	140138001	40	Male	Married	4	secondary	driver	Yes	mild	0.5	2014-01-09	III	56	No					2014-01-21	TDF/3TC/EFV	66	42	No	Missing		Missing				others	No	No	56	2014-01-14	No	0	No	No
206	2017-08-04	South West	140137001	41	Male	Single	1	secondary	business	No	None	0.5	2013-07-19	I	408	No					2014-01-21	TDF/3TC/EFV	93	42	No	Missing		Missing				others	Yes	Yes	419	2016-04-13	No	0	No	No
207	2017-08-04	South West	140136001	35	Male	Married	6	Primary	driver	No	moderate	0.5	2013-12-26	III	26	No					2014-01-21	TDF/3TC/EFV	42	42	No	Missing		Missing				others	No	No	26	2014-06-25	No	0	Yes	No
208	2017-08-04	South West	140134001	47	Male	Married	7	Primary	labourer	Yes	moderate	2	2013-09-20	III	3	No					2014-01-21	TDF/3TC/EFV	42	42	No	Missing		Missing				others	No	No	3	2014-01-10	No	0	No	No
209	2017-08-04	South West	140133001	50	Male	Married	6	Primary	farmer	No	heavy	0.5	2014-01-09	III	52	No					2014-01-20	TDF/3TC/EFV	62	42	No	Missing		Missing				others	Yes	Yes	263	2017-01-16	No	0	No	No
210	2017-08-04	South West	140132001	33	Female	Married	4	secondary	unemployed	No	None	0.5	2014-01-07	I	265	No					2014-01-20	TDF/3TC/EFV	74	42	No	Missing		Missing				others	No	No	265	2014-01-07	No	0	No	No
211	2017-08-04	South West	140131001	37	Male	Married	4	secondary	driver	No	None	0.5	2014-04-07	III	20	No					2014-05-27	TDF/3TC/EFV	75	38	No	Missing		Missing				others	Yes	Yes	133	2016-07-29	No	0	No	No
212	2017-08-04	South West	140130001	38	Male	Married	2	Primary	fisherman	No	moderate	0.5	2013-01-03	I	35	No					2014-01-20	TDF/3TC/EFV	60	42	No	Missing		Missing				others	No	No	35	2014-01-06	No	0	No	No
213	2017-08-04	South West	140129001	39	Male	Married	7	secondary	business	No	moderate	2	2013-12-30	III	101	No					2014-01-20	TDF/3TC/EFV	82	42	No	Missing		Missing				others	No	No	101	2013-12-31	No	0	No	No
214	2017-08-04	South West	140128001	29	Female	Married	6	None	unemployed	No	None	2	2013-12-23	IV		No					2014-01-20	TDF/3TC/EFV	45	42	No	Missing		Missing				others	Yes	No	190	2015-10-14	No	0	Yes	No
215	2017-08-04	South West	140126001	52	Female	Married	9	None	farmer	No	None	2	2009-12-08	I	346	No					2014-01-13	TDF/3TC/EFV	54	42	No	Missing		Missing				others	Yes	Yes	465	2017-01-08	No	0	No	No
216	2017-08-04	South West	140125001	41	Male	Single	1	Primary	military	No	moderate	0.5	2013-10-10	III	364	No					2014-01-13	TDF/3TC/EFV	52	42	No	Missing		Missing				others	No	No	264	2013-10-10	No	0	No	No
217	2017-08-04	South West	140124001	47	Male	Single	1	secondary	business	No	mild	0.5	2009-09-09	III	414	No					2014-01-10	TDF/3TC/EFV	64	42	No	Missing		Missing				others	No	No	425	2014-09-06	No	0	No	No
218	2017-08-04	South West	140123001	39	Female	Married		secondary	farmer	No	mild	1	2013-12-11	I	251	No					2014-01-10	TDF/3TC/EFV	49	42	No	Missing		Missing				others	Yes	Yes	421	2016-07-22	No	0	No	No
219	2017-08-04	South West	140122001	35	Female	Single	12	secondary	business	No	mild	0.5	2014-01-08	III	161	No					2014-01-10	TDF/3TC/EFV	40	42	No	Missing		Missing				others	Yes	Yes	329	2016-07-26	No	0	No	No
220	2017-08-04	South West	140121001	57	Male	Married	1	Primary	business	No	mild	0.5	2014-01-06	IV	117	No					2014-01-09	TDF/3TC/NVP	61	42	No	Missing		Missing				others	Yes	Yes	381	2017-01-11	No	0	No	Yes	switch to second line	2016-02-01	clinical only	Features of drug toxicity	severe anemia	ABC/3TC/ATA-RIZO	2016-02-01
221	2017-08-04	South West	140120001	39	Female	Single	2	None	farmer	No	mild	1	2013-12-31	III	346	No					2014-01-09	TDF/3TC/EFV	48	42	No	Missing		Missing				others	Yes	No	338	2017-02-02	No	0	No	No
222	2017-08-04	South West	140119001	21	Female	Married	6	None	unemloyed	No	mild	3	2013-12-31	IV	98	No					2014-01-09	TDF/3TC/EFV	36	42	No	Missing		Missing				others	No	No	98	2014-01-02	No	0	No	No
223	2017-08-04	South West	140118001	70	Female	Married	3	None	farmer	No	mild	1	2013-12-31	III	24	No					2014-01-09	TDF/3TC/EFV	67	42	No	Missing		Missing				others	No	No	24	2014-01-02	No	0	No	No
224	2017-08-04	South West	140117001	42	Male	Married	5	Primary	driver	No	None	0.5	2013-12-18	I	319	No					2014-01-09	TDF/3TC/EFV	97	42	No	Missing		Missing				others	Yes	No	346	2015-05-04	No	0	No	No
225	2017-08-04	South West	140116001	47	Female	Single	4	None	farmer	No	None	0.5	2013-12-23	IV	324	No					2014-01-09	TDF/3TC/EFV	50	42	No	Missing		Missing				others	No	No	324	2014-01-07	No	0	Yes	Yes	substitution but no switch	2015-07-13	clinical only	Poor adherence		AZT/3TC/EFV	2015-07-13
226	2017-08-04	South West	140114001	51	Female	Married	4	Primary	business	No	mild	0.5	2011-04-18	II	471	No					2014-01-08	TDF/3TC/EFV	88	42	No	Missing		Missing				no equipment	Yes	Yes	980	2017-01-05	No	0	No	No
227	2017-08-04	South West	140112001	34	Female	Married	4	Primary	business	No	mild	3	2010-10-04	III	319	No					2014-01-08	TDF/3TC/EFV	55	42	No	Missing		Missing				others	Yes	No	256	2015-01-28	No	0	Yes	No
228	2017-08-04	South West	140111001	36	Female	Married	4	secondary	teacher	No	mild	1	2014-01-07	III	125	No					2014-01-08	TDF/3TC/NVP	50	42	No	Missing		Missing				others	Yes	Yes	143	2017-02-08	No	0	No	Yes	substitution but no switch	2014-12-01	clinical only	TB co-infection		TDF/3TC/EFV	2014-12-01
229	2017-08-04	South West	140110001	47	Female	Single	4	tertiary	teacher	No	mild	0.5	2014-01-06	II	256	No					2014-01-07	TDF/3TC/EFV	71	42	No	Missing		Missing				others	Yes	Yes	193	2016-10-25	No	0	No	No
230	2017-08-04	South West	14019001	70	Male	Married	4	secondary	retired	No	mild	1	2013-12-27	I	249	No					2014-01-03	TDF/3TC/EFV	65	43	No	Missing		Missing				others	Yes	Yes	256	2016-02-18	No	0	No	No
231	2017-08-04	South West	14018001	51	Female	Married	6	None	business	No	None	0.5	2014-01-03	III	303	No					2014-01-03	AZT/3TC/NVP	50	43	No	Missing		Missing				others	Yes	Yes	586	2017-01-20	No	0	No	No
232	2017-08-04	South West	14017001	38	Male	Cohabiting	3	secondary	driver	No	moderate	0.5	2014-01-02	II	111	No					2014-01-03	AZT/3TC/NVP	60	43	No	Missing		Missing				others	Yes	Yes	232	2017-02-01	No	0	No	No
233	2017-08-04	South West	14015001	47	Female	Single	5	secondary	business	No	mild	0.5	2006-07-07	II	175	No					2014-01-03	TDF/3TC/EFV	69	43	No	Missing		Missing				others	Yes	Yes	346	2017-01-11	No	0	No	No
234	2017-08-04	South West	14014001	48	Male	Cohabiting	3	secondary	labourer	No	moderate	1	2013-12-26	II	354	No					2014-01-02	TDF/3TC/EFV	68	43	No	Missing		Missing				others	No	No	354	2013-12-26	No	0	No	No
235	2017-08-04	South West	14013001	69	Male	Married		Primary	retired	No	mild	0.5	2013-11-27	III	24	No					2014-01-02	TDF/3TC/EFV	60	43	No	Missing		Missing				others	No	No	24	2013-12-24	No	0	No	No
236	2017-08-04	South West	14011001	25	Male	Single	2	secondary	cashier	No	mild	0.5	2013-12-20	I	252	No					2014-01-02	TDF/3TC/EFV	60	43	No	Missing		Missing				others	Yes	No	165	2017-03-06	No	0	Yes	No
237	2017-08-04	South West	130743001	33	Female	Married	3	Primary	business	No	moderate	0.5	2012-07-10	III	181	No					2013-07-15	AZT/3TC/NVP	100	48	No	Missing		Missing				others	Yes	No	232	2015-07-08	No	0	No	Yes	switch to second line	2016-02-08	CD4 and cinical criteria	contra-indications		ABC/3TC/ATARITO	2016-02-08
238	2017-08-04	South West	130741001	37	Male	Married	3	Primary	driver	No	mild	0.5	2013-06-10	III	65	No					2013-07-15	AZT/3TC/EFV	74	48	No	Missing		Missing				others	No	No	65	2013-06-10	No	0	No	No
239	2017-08-04	South West	14021001	40	Female	Single	4	secondary	business	No	mild	2	2014-01-20	III	212	No					2014-02-03	TDF/3TC/EFV	85	42	No	Missing		Missing				others	Yes	Yes	370	2016-09-07	No	0	No	No
240	2017-08-04	South West	14024001	38	Female	Married	5	Primary	farmer	No	mild	1	2014-02-04	I	316	No					2014-02-04	TDF/3TC/EFV	79	42	No	Missing		Missing				others	Yes	Yes	704	2016-06-27	No	0	No	No
241	2017-08-04	South West	14025001	42	Female	Single	6	Primary	business	No	None	2	2014-02-04	II	293	No					2014-02-05	TDF/3TC/EFV	59	41	No	Missing		Missing				others	No	No	293	2014-01-13	No		No	No
242	2017-08-04	South West	14026001	39	Female	Single	3	secondary	business	No	None	0.5	2014-01-14	II	225	No					2014-02-06	TDF/3TC/EFV	56	41	No	Missing		Missing				others	Yes	Yes	644	2017-02-27	No	0	No	No
243	2017-08-04	South West	14027001	35	Female	Married		secondary	seamstress	No	None	0.5	2014-02-01	II	327	No					2014-02-06	TDF/3TC/EFV	90	41	No	Missing		Missing				others	Yes	Yes	546	2017-02-06	No	0	No	No
244	2017-08-04	South West	140214001	38	Female	Single	8	secondary	business	No	None	0.5	2014-02-04	I	231	No					2014-02-26	TDF/3TC/EFV	87	41	No	Missing		Missing				others	No	No	231	2014-02-04	No	0	No	No
245	2017-08-04	South West	14028001	40	Male	Single	6	Primary	driver	No	mild	0.5	2014-01-20	III	3	No					2014-02-06	TDF/3TC/EFV	52	41	No	Missing		Missing				others	No	No	3	2014-01-22	No	0	No	No
246	2017-08-04	South West	14029001	45	Male	Married	11	tertiary	tax inspector	Yes	heavy	0.5	2014-01-23	I	279	No					2014-02-06	TDF/3TC/EFV	72	41	No	Missing		Missing				others	Yes	Yes	545	2017-05-08	No	0	No	No
247	2017-08-04	South West	140210001	38	Female	Married	6	secondary	hair dresser	No	mild	2	2014-02-05	I	207	No					2014-02-06	TDF/3TC/EFV	78	41	No	Missing		Missing				others	Yes	No	393	2017-05-05	No	0	No	No
248	2017-08-04	South West	140212001	33	Female	Married	10	Primary	hair dresser	No	mild	0.5	2014-02-05	II	140	No					2014-02-05	TDF/3TC/EFV	50	41	No	Missing		Missing				others	Yes	Yes	347	2017-02-13	No	0	No	No
249	2017-08-04	South West	140213001	43	Female	Married	5	None	unemployed	No	mild	1	2012-09-17	III	186	No					2014-02-26	TDF/3TC/EFV	65	41	No	Missing		Missing				others	No	No	186	2014-01-13	No	0	No	No
250	2017-08-04	South West	140216001	54	Female	Married	11	Primary	business	No	None	1	2014-09-08	I	471	No					2015-02-26	TDF/3TC/EFV	106	29	No	Missing		Missing				others	Yes	Yes	797	2017-02-02	No	0	No	No
251	2017-08-04	South West	140217001	38	Female	Married	4	Primary	hair dresser	No	mild	0.5	2014-02-19	III	167	No					2014-02-26	TDF/3TC/EFV	56	41	No	Missing		Missing				others	No	No	167	2014-02-21	No	0	No	No
252	2017-08-04	South West	140219001	46	Female	Single	5	secondary	seamstress	No	moderate	0.5	2014-02-24	III	76	No					2014-02-27	TDF/3TC/NVP	70	41	No	Missing		Missing				others	No	No	76	2014-02-24	No	0	No	No
253	2017-08-04	South West	140220001	29	Female	Single	3	Primary	business	No	mild	2	2013-08-23	II	345	No					2014-02-27	TDF/3TC/EFV	62	41	No	Missing		Missing				others	No	No	242	2014-10-09	No	0	No	No
254	2017-08-04	South West	140222001	50	Male	Single	6	secondary	nurse	No	None		2014-02-12	III	151	No					2014-02-27	TDF/3TC/EFV	64	41	No	Missing		Missing				others	Yes	Yes	485	2016-06-20	No	0	No	No
255	2017-08-04	South West	140223001	42	Male	Married	4	Primary	farmer	No	None	1	2014-02-24	II	173	No					2014-02-27	TDF/3TC/EFV	69	41	No	Missing		Missing				others	Yes	Yes	483	2017-02-15	No	0	No	No
256	2017-08-04	South West	140224001	62	Female	Married	4	Primary	unemployed	No	None	0.5	2014-02-22	II	295	No					2014-02-24	TDF/3TC/EFV	54	41	No	Missing		Missing				others	Yes	Yes	726	2016-10-26	No	0	No	No
257	2017-08-04	South West	140225001	37	Female	Single	5	tertiary	business	No	mild	0.5	2014-02-04	I	221	No					2014-02-28	TDF/3TC/EFV	75	41	No	Missing		Missing				others	Yes	Yes	322	2017-01-04	No	0	No	No
258	2017-08-04	South West	140227001	35	Female	Single	6	tertiary	business	No	mild	0.5	2014-02-06	IV	21	No					2014-02-06	TDF/3TC/EFV	40	41	No	Missing		Missing				others	Yes	Yes	391	2017-02-20	No	0	No	No
259	2017-08-04	South West	140228001	39	Female	Single	9	secondary	teacher	No	mild	0.5	2013-12-03	II	565	No					2014-02-04	TDF/3TC/EFV	53	42	No	Missing		Missing				others	Yes	Yes	226	2016-07-12	No	0	Yes	No
260	2017-08-04	South West	140230001	31	Female	Single	1	secondary	business	No	None	0.5	2014-02-02	III	268	No					2014-02-27	TDF/3TC/NVP	55	41	No	Missing		Missing				others	Yes	Yes	661	2017-03-17	No	0	Yes	No
261	2017-08-04	South West	140231001	29	Female	Divorced	3	None	business	No	mild	0.5	2014-01-24	II	11	No					2014-02-07	TDF/3TC/EFV	91	41	No	Missing		Missing				others	Yes	No	383	2017-02-03	No	0	Yes	No
262	2017-08-04	South West	140133001	32	Male	Married		Primary	driver	No	None			III	25	No					2014-02-28	TDF/3TC/EFV	107	41	No	Missing		Missing				others	Yes	Yes	73	2016-07-21	Yes	1	Yes	No
263	2017-08-04	South West	150139001	44	Female	Married	3	secondary	business	No	None	0.5	2011-11-11	II	284	No					2015-01-01	TDF/3TC/EFV	50	31	No	Missing		Missing				others	Yes	Yes	588	2017-01-19	No	0	No	No
264	2017-08-04	South West	150138001	27	Female	Married	4	Primary	unemployed	No	None	0.5	2015-01-11	III	309	No					2015-01-11	TDF/3TC/EFV	75	30	No	Missing		Missing				others	Yes	No	327	2015-07-15	No	0	No	No
265	2017-08-04	South West	150137001	55	Female	Married	6	None	business	No	None	0.5	2015-01-29	IV	544	No					2015-01-30	TDF/3TC/EFV	50	30	No	Missing		Missing				others	Yes	No	1022	2017-04-04	No	0	No	No
266	2017-08-04	South West	150135001	42	Female	Single	5	None	business	No	mild	1	2015-01-27	III	160	No					2015-01-30	TDF/3TC/EFV	60	30	No	Missing		Missing				others	Yes	No	160	2015-01-26	No	0	No	No
267	2017-08-04	South West	150133001	31	Male	Single	4	Primary	business	Yes	moderate	0.5	2015-01-15	III	189	No					2015-01-30	TDF/3TC/EFV	50	30	No	Missing		Missing				others	Yes	Yes	293	2016-01-29	No	0	No	No
268	2017-08-04	South West	150132001	65	Female	Married	3	Primary	business	No	mild	0.5	2015-01-29	II	13	No					2015-01-29	TDF/3TC/EFV	50	30	No	Missing		Missing				others	Yes	Yes	168	2017-02-14	No	0	No	No
269	2017-08-04	South West	150131001	32	Female	Single	6	secondary	business	No	None	1	2015-01-05	IV	5	No					2015-01-29	TDF/3TC/EFV	62	30	No	Missing		Missing				others	Yes	No	81	2015-05-25	No	0	No	No
270	2017-08-04	South West	150130001	45	Female	Single	1	secondary	business	No	mild	2	2015-01-12	III	453	No					2015-01-29	TDF/3TC/EFV	43	30	No	Missing		Missing				others	Yes	Yes	605	2016-06-05	Yes	1	No	No
271	2017-08-04	South West	150129001	70	Female	Married	3	None	unemployed	No	mild	0.5	2014-12-19	I	331	No					2015-01-29	TDF/3TC/EFV	60	30	No	Missing		Missing				others	Yes	Yes	779	2016-07-29	No	0	No	No
272	2017-08-04	South West	150128001	70	Male	Married	5	Primary	business	No	mild	0.5	2015-01-22	I	176	No					2015-01-28	TDF/3TC/EFV	46	30	No	Missing		Missing				others	Yes	Yes	446	2017-01-17	No	0	No	No
273	2017-08-04	South West	150127001	41	Male	Single	1	Primary	business	Yes	heavy	0.5	2015-01-20	I	168	No					2015-01-25	TDF/3TC/EFV	70	30	No	Missing		Missing				others	Yes	Yes	361	2016-05-04	No	0	No	No
274		South West	150126001	39	Male	Married	3	Primary	business	No	moderate	0.5	2015-01-08	IV	340	No					2015-01-23	TDF/3TC/EFV	57	30	No	Missing		Missing				others	Yes	No	664	2017-02-03	No	0	No	No
275	2017-08-04	South West	150124001	47	Female	Married	2	None	business	No	moderate	2	2014-10-17	IV	151	No					2015-01-22	TDF/3TC/EFV	50	30	No	Missing		Missing				others	Yes	Yes	153	2017-05-16	No	0	No	No
276	2017-08-04	South West	150125001	56	Female	Married	6	secondary	business	No	None	3	2015-01-15	I	146	No					2015-01-22	TDF/3TC/EFV	59	30	No	Missing		Missing				others	Yes	Yes	186	2016-01-19	No	0	No	No
277	2017-08-04	South West	150123001	41	Male	Cohabiting	3	secondary	business	Yes	mild	0.5	2015-01-21	I	247	No					2015-01-22	TDF/3TC/EFV	71	30	No	Missing		Missing				others	Yes	Yes	672	2017-02-06	No	0	No	No
278	2017-08-04	South West	150121001	35	Male	Married	2	None	business	No	None	1	2015-01-19	I	292	No					2015-01-20	TDF/3TC/EFV	58	30	No	Missing		Missing				others	Yes	No	769	2017-02-10	No	0	No	No
279	2017-08-04	South West	150120001	64	Female	Married	4	None	business	No	moderate	2	2015-01-06	I	60	No					2015-01-20	TDF/3TC/EFV	60	30	No	Missing		Missing				others	Yes	No	613	2017-01-06	No	0	No	No
280	2017-08-04	South West	150119001	39	Female	Single	2	Primary	business	No	heavy	3	2015-01-07	I	215	No					2015-01-16	TDF/3TC/EFV	73	30	No	Missing		Missing				others	Yes	Yes	567	2017-01-27	No	0	No	No
281	2017-08-04	South West	150117001	31	Male	Single	1	secondary	business	No	moderate	0.5	2014-12-19	I	525	No					2015-01-16	TDF/3TC/EFV	44	30	No	Missing		Missing				others	Yes	No	400	2015-10-20	No	0	No	No
282	2017-08-04	South West	150116001	52	Female	Single	1	secondary	business	No	mild	0.5		III	48	No					2015-01-15	TDF/3TC/EFV	70	30	No	Missing		Missing				others	Yes	Yes	392	2016-08-09	No	0	No	No
283	2017-08-04	South West	150115001	55	Male	Married	4	Primary	business	Yes	moderate	0.5	2014-12-29	III	75	No					2015-01-05	AZT/3TC/NVP	55	30	No	Missing		Missing				others	Yes	Yes	324	2017-01-04	No	0	No	No
284	2017-08-04	South West	150114001	37	Female	Single	5	Primary	business	No	moderate	0.5	2015-01-08	III	57	No					2015-01-13	TDF/3TC/EFV	57	30	No	Missing		Missing				others	Yes	No	57	2015-01-10	No	0	No	No
285	2017-08-04	South West	150113001	33	Female	Married	4	Primary	business	No	mild	0.5	2015-01-06	I	272	No					2015-01-12	TDF/3TC/EFV	103	30	No	Missing		Missing				others	Yes	Yes	435	2016-07-19	No	0	No	No
286	2017-08-04	South West	150112001	38	Male	Single	2	secondary	business	No	None	0.5	2014-12-31	III	178	No					2015-01-08	TDF/3TC/EFV	70	30	No	Missing		Missing				others	Yes	No	303	2016-09-08	No	0	No	No
287	2017-08-04	South West	150111001	40	Male	Married	6	Primary	business	Yes	heavy	0.5		III	6	No					2015-01-08	AZT/3TC/EFV	55	30	No	Missing		Missing				others	Yes	No	6	2015-01-05	No	0	No	No
288	2017-08-04	South West	1501100047	47	Male	Married	7	Primary	business	No	None	2	2014-08-22	IV	131	No					2015-01-08	AZT/3TC/EFV	77	30	No	Missing		Missing				others	No	No	131	2014-10-03	No	0	No	No
289	2017-08-04	South West	15019001	45	Male	Married	1	Primary	business	No	None	2	2014-09-12	I	132	No					2015-01-08	TDF/3TC/EFV	78	30	No	Missing		Missing				others	No	No	132	2014-12-12	No	0	No	No
290	2017-08-04	South West	15018001	36	Female	Married	4	secondary	business	No	mild	0.5	2014-10-21	I	325	No					2015-01-08	TDF/3TC/EFV	98	30	No	Missing		Missing				others	Yes	No	429	2017-01-26	No	0	No	No
291	2017-08-04	South West	15017001	38	Male	Married	3	Primary	business	No	heavy	0.5	2014-12-30	IV	168	No					2015-01-08	TDF/3TC/EFV	65	30	No	Missing		Missing				others	Yes	No	168	2015-01-06	No	0	No	No
292	2017-08-04	South West	15016001	66	Male	Married	1	Primary	business	Yes	mild	0.5	2014-12-12	III	353	No					2015-01-07	TDF/3TC/EFV	55	30	No	Missing		Missing				others	No	No	353	2014-12-16	No	0	No	No
293	2017-08-04	South West	15015001	52	Male	Married	9	secondary	builder	No	None	0.5	2013-12-20	III	95	No					2015-01-06	TDF/3TC/EFV	75	30	No	Missing		Missing				others	Yes	Yes	177	2016-01-11	No	0	No	No
294	2017-08-04	South West	15014001	40	Female	Cohabiting	3	secondary	business	No	mild	0.5	2014-12-29	I	106	No					2015-01-07	TDF/3TC/EFV	89	30	No	Missing		Missing				others	Yes	No	595	2017-01-12	No	0	No	No
295	2017-08-04	South West	15013001	27	Male	Single	3	secondary	unemployed	No	None	1	2014-11-28	I	316	No					2015-01-05	TDF/3TC/EFV	59	30	No	Missing		Missing				others	No	No	316	2014-12-03	No	0	No	No
296	2017-08-04	South West	15012001	53	Female	Single	3	secondary	business	No	None	0.5	2014-12-29	III	3	No					2015-01-02	TDF/3TC/EFV	45	31	No	Missing		Missing				others	Yes	No	3	2015-01-02	No	0	No	No
297	2017-08-04	South West	15011001	43	Female	Single	3	secondary	Business	No	mild	0.5	2015-12-28	III	117	No					2016-01-05	TDF/3TC/EFV	43	19	No	Missing		Missing				others	No	No	117	2014-12-31	No	0	No	No
298		South West	150313001	42	Male	Married	5	secondary	business	No	heavy	0.5	2015-03-01	III	87	No					2015-03-06	TDF/3TC/EFV	76	28	No	Missing		Missing				others	Yes	No	87	2015-02-25	No	0	No	No
299	2017-08-05	South West	150314001	45	Male	Cohabiting	3	secondary	business	Yes	heavy	1	2015-03-04	III	81	No					2015-03-12	TDF/3TC/EFV	61	28	No	Missing		Missing				others	Yes	Yes	339	2017-03-30	No	0	No	No
300	2017-08-05	South West	150310001	30	Female	Single	10	Primary	business	No	mild	11	2015-02-19	II	16	No					2015-03-06	TDF/3TC/EFV	58	28	No	Missing		Missing				others	Yes	No	16	2015-02-23	No	0	No	No
301	2017-08-05	South West	15039001	27	Female	Single	4	Primary	unemployed	No	None	0.5	2014-12-22	III	314	No					2015-03-05	TDF/3TC/EFV	63	29	No	Missing		Missing				others	Yes	No	233	2017-02-07	No	0	No	No
302	2017-08-05	South West	15038001	45	Female	Married	6	Primary	unemployed	No	mild	0.5		III	237	No					2015-03-05	TDF/3TC/EFV	78	29	No	Missing		Missing				others	Yes	Yes	877	2017-03-27	No	0	No	No
303	2017-08-05	South West	15037001	45	Male	Single	6	Primary	business	Missing	None		2015-02-23	III	204	No					2015-03-05	TDF/3TC/EFV	83	29	No	Missing		Missing				others	Yes	Yes	746	2017-03-13	No	0	No	No
304	2017-08-05	South West	15036001	31	Female	Single	9	Primary	unemployed	No	moderate	1	2015-02-18	III	159	No					2015-03-05	TDF/3TC/EFV	63	29	No	Missing		Missing				others	Yes	Yes	50	2016-02-22	No	0	Yes	No
305	2017-08-05	South West	15035001	42	Female	Cohabiting	2	Primary	business	No	mild	3	2015-02-17	III	361	No					2015-03-05	TDF/3TC/EFV	63	29	No	Missing		Missing				others	Yes	No	361	2015-02-24	No	0	No	No
306	2017-08-05	South West	15034001	59	Male	Married	4	secondary	unemployed	Yes	moderate	0.5	2015-02-02	III	371	No					2015-03-05	TDF/3TC/EFV	48	29	No	Missing		Missing				others	Yes	Yes	554	2017-04-04	No	0	No	No
307	2017-08-05	South West	15033001	42	Female	Single	6	Primary	unemployed	No	moderate	0.5	2014-12-29	III	652	No					2015-03-06	TDF/3TC/EFV	44	28	No	Missing		Missing				others	Yes	No	652	2015-03-03	No	0	No	No
308	2017-08-05	South West	15032001	38	Female	Divorced	6	Primary	unemployed	No	moderate	0.5	2015-02-26	III	19	No					2015-03-02	TDF/3TC/EFV	60	29	No	Missing		Missing				others	Yes	Yes	503	2017-03-29	No	0	No	No
309	2017-08-05	South West	15031001	44	Female	Single	3	secondary	business	No	mild	0.5	2015-02-03	I	304	No					2015-03-02	TDF/3TC/EFV	78	29	No	Missing		Missing				others	Yes	Yes	392	2017-02-03	No	0	No	No
310	2017-08-05	South West	150235001	34	Female	Married	4	secondary	unemployed	No	None	0.5	2015-02-27	I	289	No					2015-02-27	TDF/3TC/EFV	72	29	No	Missing		Missing				others	Yes	Yes	507	2016-04-25	No	0	No	No
311	2017-08-05	South West	150234001	28	Female	Married	2	secondary	unemployed	No	mild	0.5	2014-10-27	II	5	No					2015-02-27	TDF/3TC/EFV	66	29	No	Missing		Missing				others	Yes	Yes	213	2016-05-09	No	0	No	No
312	2017-08-05	South West	150233001	40	Male	Married	8	Primary	business	Yes	heavy	2	2013-03-04	II	345	No					2015-02-27	TDF/3TC/EFV	85	29	No	Missing		Missing				others	Yes	No	445	2015-09-02	No	0	No	No
313	2017-08-05	South West	150232001	32	Female	Single	6	Primary	unemployed	No	mild	4	2015-02-24	II	361	No					2015-02-26	TDF/3TC/EFV	53	29	No	Missing		Missing				others	Yes	No	361	2015-02-25	No	0	No	No
314	2017-08-05	South West	150228001	53	Male	Married	5	Primary	business	No	mild	0.5	2014-12-31	III	940	No					2015-02-20	TDF/3TC/EFV	62	29	No	Missing		Missing				others	Yes	No	940	2015-02-10	No	0	No	No
315	2017-08-05	South West	150229001	32	Female	Married	10	None	business	No	mild	0.5	2014-12-30	III	186	No					2015-02-20	TDF/3TC/EFV	48	29	No	Missing		Missing				others	Yes	Yes	401	2016-04-05	No	0	No	No
316	2017-08-05	South West	150227001	69	Female	Married	5	secondary	unemployed	No	moderate	0.5	2015-01-20	III	163	No					2015-02-19	TDF/3TC/EFV	83	29	No	Missing		Missing				others	Yes	Yes	749	2017-02-06	No	0	No	No
317	2017-08-05	South West	150226001	32	Female	Married		Primary	business	No	moderate	1	2015-02-13	I	326	No					2015-02-19	TDF/3TC/EFV	73	29	No	Missing		Missing				others	Yes	Yes	577	2017-02-03	No	0	No	No
318	2017-08-05	South West	150225001	47	Female	Divorced	1	secondary	business	No	mild	0.5	2015-01-10	II	270	No					2015-02-19	TDF/3TC/EFV	58	29	No	Missing		Missing				others	Yes	Yes	391	2014-09-22	No	0	No	No
319	2017-08-05	South West	150223001	47	Male	Single	4	secondary	unemployed	No	None	0.5	2013-12-26	III	210	No					2015-02-16	TDF/3TC/EFV	60	29	No	Missing		Missing				others	Yes	Yes	564	2016-08-01	No	0	No	No
320	2017-08-05	South West	15022201	45	Female	Married	10	secondary	business	No	None	0.5	2014-01-28	III	210	No					2015-02-16	TDF/3TC/EFV	56	29	No	Missing		Missing				others	Yes	Yes	492	2016-07-05	No	0	No	Yes
321	2017-08-05	South West	150221001	61	Female	Divorced	2	Primary	unemployed	No	mild	0.5	2015-01-19	III	366	No					2015-02-16	TDF/3TC/EFV	50	29	No	Missing		Missing				others	Yes	No	366	2015-02-03	No	0	No	No
322	2017-08-05	South West	150220001	65	Female	Married	2	None	unemployed	No	mild	1	2015-02-09	I	324	No					2015-02-12	TDF/3TC/EFV	75	29	No	Missing		Missing				others	Yes	No	504	2017-02-03	No	0	No	No
323	2017-08-05	South West	150219001	31	Female	Single	1	Primary	business	No	heavy	0.5	2014-02-03	II	264	No					2015-02-13	TF/3TC/EFV	50	29	No	Missing		Missing				others	Yes	Yes	541	2017-02-21	No	0	No	No
324	2017-08-05	South West	150218001	48	Female	Single	3	None	unemployed	No	moderate	0.5	2015-01-19	III	140	No					2015-02-13	TDF/3TC/EFV	40	29	No	Missing		Missing				others	Yes	No	205	2015-08-10	No	0	No	No
325	2017-08-05	South West	150217001	47	Female	Married	6	Primary	unemployed	No	moderate	0.5	2014-12-08	III	133	No					2015-02-13	TDF/3TC/EFV	55	29	No	Missing		Missing				others	No	No	133	2014-12-12	No	0	No	No
326	2017-08-05	South West	150216001	44	Male	Married	5	secondary	business	No	mild	1	2015-02-12	III	430	No					2015-02-13	TDF/3TC/EFV	68	29	No	Missing		Missing				others	Yes	Yes	847	2016-09-26	No	0	No	No
327	2017-08-05	South West	150215001	36	Male	Single	3	secondary	business	No	None	0.5	2015-02-04	III	350	No					2015-02-13	TDF/3TC/EFV	97	29	No	Missing		Missing				others	No	No	360	2015-02-04	No	0	No	No
328	2017-08-05	South West	150212001	49	Female	Married	12	None	unemployed	No	None	0.5	2015-01-27	III	126	No					2015-02-12	TDF/3TC/EFV	42	29	No	Missing		Missing				others	Yes	No	360	2015-08-21	No	0	No	No
329	2017-08-05	South West	150211001	40	Male	Single	1	secondary	business	Yes	mild	0.5	2015-01-21	IV	376	No					2015-02-12	TDF/3TC/EFV	67	29	No	Missing		Missing				others	Yes	No	376	2015-02-03	No	0	No	No
330	2017-08-05	South West	150210001	54	Female	Single	4	Primary	unemployed	No	mild	0.5	2015-02-05	III	461	No					2015-02-12	TDF/3TC/EFV	65	29	No	Missing		Missing				others	Yes	No	461	2015-02-06	No	0	No	No
331	2017-08-05	South West	15029001	42	Female	Married	6	Primary	unemployed	No	None	0.5	2014-12-10	I	156	No					2015-02-06	TDF/3TC/EFV	59	29	No	Missing		Missing				others	Yes	Yes	351	2017-02-07	No	0	No	No
332	2017-08-05	South West	15028001	44	Female	Single	3	Primary	business	No	mild	0.5	2015-01-15	III	66	No					2015-02-06	TDF/3TC/EFV	46	29	No	Missing		Missing				others	Yes	No	66	2015-01-15	No	0	No	No
333	2017-08-05	South West	15027001	43	Female	Divorced	3	Primary	business	No	mild	1	2015-02-02	III	93	No					2015-02-05	TDF/3TC/EFV	72	30	No	Missing		Missing				others	Yes	No	274	2015-08-04	No	0	No	No
334	2017-08-05	South West	15026001	45	Male	Married	4	secondary	business	No	moderate	0.5	2015-01-15	III	146	No					2015-02-05	TDDF/3TC/EFV	60	30	No	Missing		Missing				others	Yes	Yes	328	2017-02-22	No	0	No	No
335	2017-08-05	South West	15025001	35	Female	Cohabiting	4	secondary	unemployed	No	None	0.5		III	65	No					2015-02-05	TDF/3TC/EFV	74	30	No	Missing		Missing				others	Yes	No	65	2015-01-28	No	0	No	No
336	2017-08-05	South West	15024001	61	Female	Married	6	Primary	unemployed	No	mild	0.5	2014-02-02	III	211	No					2015-02-05	TDF/3TC/EFV	60	30	No	Missing		Missing				others	Yes	No	503	2017-05-19	No	0	No	Yes	substitution but no switch	2015-04-07	clinical only	Features of drug toxicity	increased creatinine	AZT/3TC/EFV	2015-04-07
337	2017-08-05	South West	15023001	43	Male	Married	7	secondary	business	Yes	None	0.5	2014-12-19	I	268	No					2015-02-05	TDF/3TC/EFV	73	30	No	Missing		Missing				others	Yes	Yes	525	2017-02-03	No	0	No	No
338	2017-08-05	South West	15021001	33	Female	Married	4	secondary	business	No	None	0.5	2015-01-15	II	28	No					2015-02-05	TDF/3TC/EFV	60	30	No	Missing		Missing				others	Yes	No	28	2015-01-27	No	0	No	No
339	2017-08-05 12:42:16	North west	40214002	32	Male	Married	2	secondary	driver	No	None	0.5	2014-04-21	II	49	No					2014-05-21	TDF/3TC/EFV	88	38	Yes	Yes	2016-05-31	Yes	2016-06-10	600	0		Yes	Yes	223	2016-05-21	Yes	1	Yes	No
340	2017-08-05	North west	40614002	32	Female	Married	3	Primary	business	No	None	0.5	2013-09-25	I	253	No					2014-01-10	AZT/3TC/NVP	70	42	Yes	Yes	2017-03-10	Yes	2017-03-16	500	0		Yes	Yes	839	2017-03-11	Yes	1	Yes	Yes	substitution but no switch	2014-05-27	clinical only	Poor adherence		TDF/3TC/NVP	2014-05-27
341	2017-08-05	North west	38614002	49	Male	Married	7	None	builder	No	mild	0.5	2014-04-16	III	84	No					2014-05-16	TDF/3TC/EFV	85	38	Yes	Yes	2017-05-05	Yes	2017-05-12	40	0		Yes	Yes	183	2017-02-27	Yes	1	No	No
342	2017-08-05	North west	36514002	31	Female	Single	2	Primary	business	No	None	0.5	2014-04-28	IV	24	No					2014-05-16	TDF/3TC/EFV	70	38	Yes	Yes	2017-05-23	Yes	2017-06-26	600	0		Yes	Yes	485	2017-05-23	Yes	1	No	No
343	2017-08-05	North west	41814002	46	Female	Married	5	Primary	farmer	No	mild	0.5	2013-03-11	II	101	No					2014-05-23	TDF/3TC/EFV	60	38	Yes	Yes	2017-06-20	Yes	2017-06-27	600	0		Yes	Yes	492	2017-04-26	Yes	1	No	No
344	2017-08-05	North west	104914002	62	Male	Married	1	None	traditional doctor	Yes	mild	0.5	2014-12-04	IV	360	No					2014-12-18	TDF/3TC/EFV	60	31	Yes	Yes	2017-01-11	Yes	2017-07-04	600	0		Yes	Yes	610	2017-06-30	Yes	1	No	No
345	2017-08-05	North west	72814002	42	Female	Married	2	Primary	business	No	None	1	2013-11-08	III	45	No					2014-08-29	TDF/3TC/EFV	67	35	No	Missing		Missing			0	others	Yes	Yes	36	2016-06-30	Yes	2	Yes	Yes	switch to second line	2016-08-03	CD4 and cinical criteria	worsening clinical stage		AZT/3TC/ATV-RITO	2016-08-03
346	2017-08-05	North west	103614002	32	Female	Single	2	secondary	hair dresser	No	None	0.5	2014-12-02	III	255	No					2014-12-18	TDF/3TC/EFV	79	31	Yes	Yes	2017-03-15	Yes	2017-03-21	30453	1		Yes	Yes	411	2017-03-16	Yes	1	No	No
347	2017-08-05	North west	103314002	55	Female	Married	4	Primary	farmer	No	None	0.5	2014-12-04	II	496	No					2014-12-18	TDF/3TC/EFV	55	31	Yes	Yes	2017-06-02	Yes	2017-06-09	600	0		Yes	Yes	498	2016-06-06	Yes	1	No	No
348	2017-08-05	North west	103014002	46	Male	Married	6	secondary	builder	No	moderate	0.5	2014-12-03	I	347	No					2015-01-23	TDF/3TC/EFV	62	30	Yes	Yes	2017-02-27	Yes	2017-03-02	40	0		Yes	Yes	309	2017-02-27	Yes	1	No	No
349	2017-08-05	North west	102714002	58	Male	Married	3	None	farmer	No	None	0.5	2014-12-01	II	272	No					2014-12-12	TDF/3TC/EFV	72	31	Yes	Yes	2016-12-01	Yes	2016-12-06	59	0		Yes	Yes	421	2016-08-01	Yes	1	No	No
350	2017-08-05	North west	102814001	37	Male	Cohabiting	6	Primary	painter	No	None	0.5	2013-08-22	II	418	No					2015-05-29	TDF/3TC/EFV	70	26	Yes	Yes	2017-04-18	Yes	2017-04-22	400	0		Yes	Yes	430	2017-04-25	Yes	1	No	No
351	2017-08-05	North west	104914002	62	Male	Married	1	None	traditional doctor	Yes	mild	0.5	2014-12-04	IV	360	No					2014-12-18	TDF/3TC/EFV	59	31	Yes	Yes	2017-01-11	Yes	2017-01-18	400	0		Yes	Yes	610	2017-06-30	Yes	1	No	No
352	2017-08-05	North west	104714002	45	Female	Single	4	Primary	farmer	No	None	0.5	2014-12-09	II	274	No					2015-01-16	TDF/3TC/EFV	51	30	Yes	Yes	2017-04-07	Yes	2017-04-10	400	0		Yes	Yes	273	2017-04-10	Yes	1	No	No
353	2017-08-05	North west	97214002	42	Male	Married	6	Primary	driver	No	None	0.5	2014-05-14	II	116	No					2014-11-28	TDF/3TC/EFV	69	32	Yes	Yes	2017-03-03	Yes	2017-03-08	500	0		Yes	Yes	276	2017-03-04	Yes	1	No	No
354	2017-08-05	North west	97914001	36	Female	Single	2	Primary	seamstress	No	None	0.5	2014-09-03	III	111	No					2014-11-28	TDF/3TC/EFV	60	32	Yes	Yes	2016-01-15	Yes	2016-02-05	400	0		Yes	Yes	465	2017-02-07	Yes	1	No	No
355	2017-08-05	North west	97514002	30	Female	Married	3	secondary	unemployed	No	None	0.5	2014-11-05	IV	75	No					2014-12-22	TDF/3TC/EFV	60	31	Yes	Yes	2017-01-27	Yes	2017-04-19	56	0		Yes	Yes	515	2017-01-18	Yes	1	No	No
356	2017-08-05	North west	92814002	52	Male	Married	7	Primary	driver	Yes	mild	0.5	2014-10-30	II	176	No					2015-11-05	TDF/3TC/EFV	64	21	Yes	Yes	2017-07-12	Yes	2017-07-19	400	0		Yes	Yes	382	2017-03-01	Yes	1	No	No
357	2017-08-05	North west	95814002	19	Female	Single	2	secondary	student	No	None	0.5	2014-11-05	II	363	No					2014-11-21	TDF/3TC/EFV	56	32	Yes	Yes	2017-06-07	Yes	2017-06-13	400	0		Yes	Yes	869	2016-12-12	Yes	1	No	No
358	2017-08-05	North west	92614002	45	Male	Single	7	Primary	farmer	No	None	0.5	2014-10-20	II	406	No					2015-06-09	TDF/3TC/EFV	97	25	Yes	Yes	2017-05-11	Yes	2017-05-18	500	0		Yes	Yes	428		Yes	1	No	No
359	2017-08-05	North west	92214002	45	Female	Divorced	3	Primary	business	No	mild	0.5	2014-07-17	III	100	No					2014-10-14	TDF/3TC/EFV	50	34	Yes	Yes	2016-05-18	Yes	2016-05-25	40	0		Yes	Yes	302	2017-05-10	Yes	1	No	No
360	2017-08-05	North west	85714002	44	Male	Married	7	Primary	business	No	None	1	2009-09-15	I	52	Yes	60	Centre Pasteur		2009-01-13	2014-07-01	AZT/3TC/NVP	80	37	Yes	Yes	2017-03-29	Yes	2017-03-29	239	0		Yes	Yes	439	2017-05-29	Yes	1	Yes	Yes	switch to second line	2014-10-16	CD4 and cinical criteria	worsening clinical stage		TDF/3TC/ALUVIA	2014-10-17
361	2017-08-05	North west	92114002	38	Male	Married	11	secondary	administrator	No	mild	0.5	2014-10-27	II	306	No					2014-11-07	TDF/3TC/EFV	85	32	Yes	Yes	2017-03-23	Yes	2017-03-30	40	0		Yes	Yes	641	2017-03-27	Yes	1	No	No
362	2017-08-05	North west	70514002	45	Female	Married	1	tertiary	secretary	No	None	0.5	2008-07-21	I	390	No					2015-01-30	TDF/3TC/EFV	88	30	Yes	Yes	2017-03-16	Yes	2017-03-21	40	0		Yes	Yes	598	2017-03-17	Yes	1	No	No
363	2017-08-05	North west	81414002	38	Male	Single	4	secondary	business	No	mild	0.5	2014-09-08	II	208	No					2014-09-29	TDF/3TC/EFV	60	34	Yes	Yes	2016-12-14	Yes	2016-12-19	40	0		Yes	Yes	456	2017-02-07	Yes	1	No	No
364	2017-08-05	North west	77414002	42	Male	Married	6	secondary	nurse	No	None	0.5	2014-09-08	II	107	No					2014-09-19	TDF/3TC/EFV	68	34	Yes	Yes	2017-06-27	Yes	2017-07-11	400	0		Yes	Yes	337	2017-06-28	Yes	1	No	No
365	2017-08-05	North west	70214002	50	Female	Married	10	Primary	farmer	No	None	0.5	2014-08-13	II	279	No					2014-08-22	TDF/3TC/EFV	65	35	Yes	Yes	2017-06-22	Yes	2017-06-28	400	0		Yes	Yes	462	2017-07-04	Yes	1	No	No
366	2017-08-05	North west	72714002	36	Male	Married	1	Primary	business	No	None	0.5		II	105	No					2014-09-01	AZT/3TC/NVP	73	35	Yes	Yes	2017-04-18	Yes	2017-05-09	73	0		Yes	Yes	82	2017-02-14	Yes	1	No	No
367	2017-08-05	North west	76914002	50	Female	Married	10	Primary	farmer	No	None	0.5	2014-09-04	II	40	No					2014-09-19	TDF/3TC/EFV	65	34	Yes	Yes	2017-06-14	Yes	2017-06-20	400	0		Yes	Yes	351	2016-03-15	No	1	No	No
368	2017-08-05	North west	43414002	62	Male	Divorced	5	None	farmer	No	mild	0.5	2014-05-30	II	587	No					2016-08-17	TDF/3TC/EFV	64	11	Yes	Yes	2017-01-03	Yes	2017-01-06	400	0		Yes	Yes	512	2016-06-08	No	0	No	No
369		North west	67814002	40	Male	Married	3	Primary	drier	No	None	0.5	2014-08-19	IV	268	No					2014-09-18	TDF/3TC/NVP	65	34	Yes	Yes	2016-12-28	Yes	2017-01-03	400	0		Yes	Yes	509	2016-12-28	Yes	1	No	No
370	2017-08-05	North west	68214002	64	Female	Married	4	None	farmer	No	mild	0.5	2014-08-01	III	41	No					2014-09-19	TDF/3TC/EFV	44	34	Yes	Yes	2016-03-01	Yes	2016-04-21	400	0		Yes	Yes	233	2017-06-28	Yes	1	No	No
371	2017-08-05	North west	66014	46	Female	Married	1	Primary	farmer	No	mild	0.5	2014-08-11	IV	225	No					2014-09-26	TDF/3TC/EFV	63	34	Yes	Yes	2017-06-01	Yes	2017-06-07	400	0		Yes	Yes	202	2016-06-20	Yes	1	No	No
372	2017-08-07	North west	65014002	41	Female	Divorced	2	secondary	business	No	None	0.5	2014-05-21	IV	297	No					2014-09-29	TDF/3TC/EFV	83	34	Yes	Yes	2016-11-08	Yes	2016-11-09	500	0		Yes	Yes	249	2017-02-23	No	1	No	Yes
373	2017-08-07	North west	57014002	50	Female	Married	10	Primary	receptionist	No	None	0.5	2013-12-07	I	344	No					2014-07-11	TDF/3TC/EFV	61	36	Yes	Yes	2017-06-07	Yes	2017-06-13	400	0		Yes	Yes	575	2017-03-01	Yes	1	No	No
374	2017-08-07	North west	56814002	36	Male	Married	3	Primary	business	No	None	0.5	2014-07-04	II	467	No					2015-10-23	AZT/3TC/NVP	79	21	Yes	Yes	2017-05-11	Yes	2017-05-18	400	0		Yes	Yes	266	2017-05-11	Yes	1	No	No
375	2017-08-07	North west	57814002	45	Male	Married	8	Primary	military	Yes	heavy	0.5	2014-07-14	III	45	No					2014-07-18	TDF/3TC/EFV	83	36	Yes	Yes	2016-11-22	Yes	2016-11-24	400	0		Yes	Yes	414	2017-02-15	Yes	1	No	No
376	2017-08-07	North west	49914002	44	Female	Single	2	tertiary	lab builder	No	None	0.5	2012-12-01	III	141	Yes	992000	Centre Pasteur	2012-12-26	2013-01-15	2013-01-15	TDF/3TC/EFV	60	54	Yes	Yes	2017-03-31	Yes	2017-04-07	148101	1		Yes	Yes	156	2017-04-01	Yes	1	Yes	Yes	switch to second line	2017-04-07	Clinical and viral load	worsening clinical stage		AZT/3TC/ATnv/r	2017-04-20
377	2017-08-07	North west	36614002	32	Female	Single	2	tertiary	student	No	None	0.5	2014-04-28	IV		No					2014-06-27	TDF/3TC/EFV		37	Yes	Yes	2017-06-05	Yes	2017-06-09	400	0		Yes	Yes	336	2016-01-13	Yes	1	No	No
378	2017-08-07	North west	36014002	48	Male	Married	9	Primary	builder	No	None	0.5	2014-04-05	II	120	No					2014-05-06	TDF/3TC/EFV	77	39	Yes	Yes	2017-06-06	Yes	2017-06-09	400	0		Yes	Yes	284	2016-03-22	Yes	1	No	No
379	2017-08-07	North west	66514002	31	Female	Single	2	Primary	business	No	None	0.5	2014-04-28	IV	24	No					2014-05-16	TDF/3TC/EFV	70	38	Yes	Yes	2017-05-23	Yes	2017-05-31	400	0		Yes	Yes	485	2017-05-23	Yes	1	No	No
380	2017-08-07	North west	43614002	42	Male	Divorced	5	secondary	business	No	None	0.5	2013-01-29	IV	116	No					2014-06-06	TDF/3TC/EFV	60	38	Yes	Yes	2016-12-05	Yes	2016-12-08	49	0		Yes	Yes	218	2016-07-05	Yes	1	No	No
381	2017-08-07	North west	28614002	54	Female	Married	2	tertiary	nurse	No	None	0.5	2005-04-25	III	13	No					2014-04-11	TDF/3TC/EFV	54	39	Yes	Yes	2017-02-15	Yes	2017-02-20	400	0		Yes	Yes	410	2017-02-05	Yes	1	No	No
382	2017-08-07	North west	35014002	29	Female	Married	6	secondary	NURRSE	No	None	0.5	2013-03-01	I	435	No					2014-05-16	TDF/3TC/EFV	70	38	Yes	Yes	2016-11-02	Yes	2016-11-03	40	0		Yes	Yes	705	2016-11-02	Yes	1	No	No
383	2017-08-07	North west	34714002	38	Female	Married	1	secondary	faremr	No	None	0.5	2014-04-23	III	88	No					2014-05-16	TDF/3TC/EFV	60	38	Yes	Yes	2017-05-23	Yes	2017-05-31	40	0		Yes	Yes	422	2017-05-23	Yes	1	No	No
384	2017-08-07	North west	28814002	49	Male	Married	2	tertiary	business	No	mild	0.5	2014-04-01	Missing	65	No					2014-04-11	TDF/3TC/EFV	83	39	Yes	Yes	2016-11-23	Yes	2016-11-29	97293	1		Yes	Yes	181	2016-09-13	Yes	1	No	No
385	2017-08-07	North west	34414002	51	Female	Married	2	secondary	house help	No	None	0.5	2013-10-01	II	305	No					2014-04-25	TDF/3TC/EFV	65	39	Yes	Yes	2017-01-05	Yes	2017-01-10	400	0		Yes	Yes	483	2015-12-17	Yes	1	No	No
386	2017-08-07	North west	28614002	54	Female	Married	1	None		No	None	0.5	2014-04-04	III	13	Missing					2014-04-11	TDF/3TC/EFV	54	39	Yes	Yes	2017-02-15	Yes	2017-02-20	400	0		Yes	Yes	410	2017-02-15	Yes	1	No	No
387	2017-08-07	North west	27814002	60	Female	Married	3	Primary	farmer	No	mild	0.5	2014-02-24	II	150	No					2014-04-17	TDF/3TC/EFV	60	39	Yes	Yes	2017-05-09	Yes	2017-05-12	400	0		Yes	Yes	171	2017-05-09	Yes	1	No	No
388	2017-08-07	North west	28414002	55	Male	Married	6	Primary	driver	Yes	None	0.5	2014-04-02	III	6	No					2014-04-11	TDF/3TC/EFV	53	39	Yes	Yes	2017-02-24	Yes	2017-03-02	400	0		No	No	317	2017-05-20	Yes	1	No	No
389	2017-08-07	North west	34814002	30	Female	Single	2	secondary	student	No	mild	0.5	2013-11-08	II	206	No					2014-05-16	TDF/3TC/EFV	66	38	Yes	Yes	2017-05-19	Yes	2017-05-31	400	0		Yes	Yes	529	2017-01-18	Yes	1	No	No
390	2017-08-07	North west	26214002	33	Female	Married	3	tertiary	teacher	No	None	0.5		I	286	No					2014-04-01	TDF/3TC/EFV	59	40	Yes	Yes	2016-03-17	Yes	2017-02-24	400	0		Yes	Yes	412	2017-02-28	Yes	1	No	No
391	2017-08-07	North west	15914002	54	Male	Married	3	secondary	business	Yes	heavy	0.5	2014-01-06	II	200	No					2014-02-21	TDF/3TC/EFV	92	41	Yes	Yes	2017-03-01	Yes	2017-03-08	40	0		Yes	Yes	294	2017-03-01	Yes	1	No	No
392	2017-08-07	North west	11514002	36	Male	Cohabiting	2	Primary	farmer	No	None	0.5	2014-01-27	IV	33	No					2014-02-07	TDF/3TC/EFV	70	42	Yes	Yes	2016-12-15	Yes	2016-12-19	400	0		Yes	Yes	152	2016-06-23	Yes	1	No	No
393	2017-08-07	North west	16014002	31	Female	Married	4	Primary	unemployed	No	None	0.5	2014-02-04	III	131	No					2014-02-21	TDF/3TC/EFV	73	41	Yes	Yes	2017-04-17	Yes	2017-04-22	400	0		Yes	Yes	218	2017-04-17	Yes	1	No	No
394	2017-08-07	North west	14114002	35	Male	Married	4	None	farmer	No	None	0.5	2014-01-29	II	22	No					2014-02-14	TDF/3TC/EFV	75	41	Yes	Yes	2017-01-17	Yes	2017-01-25	400	0		Yes	Yes	189	2016-04-21	Yes	1	No	No
395	2017-08-07	North west	12614002	46	Male	Married	1	Primary	driver	No	None	0.5	2014-01-29	III	92	No					2014-02-07	TDF/3TC/EFV	85	42	Yes	Yes	2017-01-05	Yes	2017-01-10	400	0		Yes	Yes	115	2017-03-15	Yes	1	No	No
396	2017-08-07	North west	13414002	32	Male	Cohabiting	8	Primary	business	Yes	mild	1	2014-01-29	III	121	No					2014-02-07	TDF/3TC/EFV	66	42	Yes	Yes	2017-03-15	Yes	2017-03-27	60045	1		Yes	Yes	136	2017-03-16	Yes	2	Yes	Yes	switch to second line	2017-03-22	Clinical and viral load	worsening clinical stage		AZT/3TC/ATv/r	2017-03-22
397	2017-08-07	North west	15614002	40	Female	Single	1	Primary	business	No	None	0.5	2014-02-01	III	402	No					2014-02-28	TDF/3TC/EFV	75	41	Yes	Yes	2017-05-09	Yes	2017-05-12	400	0		Yes	Yes	592	2017-05-09	Yes	1	No	No
398	2017-08-07	North west	17114002	57	Male	Married	6	None	driver	No	None	0.5		II	1003	No					2014-06-27	TDF/3TC/EFV	77	37	Yes	Yes	2017-04-12	Yes	2017-04-19	40	0		Yes	Yes			Yes	1	No	No
399	2017-08-07	North west	714002	39	Female	Married		secondary	business	No	None	0.5	2013-12-17	II	116	No					2014-01-17	TDF/3TC/EFV	80	42	Yes	Yes	2017-03-02	Yes	2017-03-08	40	0		Yes	Yes	389	2017-03-02	Yes	1	No	No
400	2017-08-07	North west	8014002	60	Female	Married	2	None	farmer	No	None	0.5	2014-01-23	IV	59	No					2014-11-30	TDF/3TC/EFV	46	32	Yes	Yes	2016-05-03	Yes	2016-05-10	400	0		Yes	Yes	326	2016-04-28	Yes	1	No	No
401	2017-08-07	North west	6114002	45	Female	Married	4	Primary	farmer	No	None	0.5	2014-01-30	II	142	No					2015-01-24	TDF/3TC/EFV	55	30	Yes	Yes	2017-04-25	Yes	2017-05-02	400	0		Yes	Yes	415	2017-03-21	Yes	1	No	No
402	2017-08-07	North west	11614002	47	Male	Divorced	1	Primary	military	No	None	0.5	2014-01-21	IV	295	No					2014-02-07	TDF/3TC/EFV	59	42	Yes	Yes	2017-03-06	Yes	2017-03-09	40	0		Yes	Yes	322	2017-01-11	Yes	1	Yes	Yes	switch to second line	2016-08-16	clinical only	contra-indications		AZT/3TC/ATv/r	2016-08-16
403	2017-08-07	North west	6714002	55	Male	Married	5	Primary		No	moderate	0.5	2012-04-04	III	182	No					2014-02-07	AZT/3TC/EFV	75	42	Yes	Yes	2016-12-01	Yes	2016-12-06	400	0		Yes	Yes	402	2016-06-30	Yes	1	No	No
404	2017-08-07	North west	10414002	31	Male	Cohabiting	3	Primary	builder	No	mild	0.5	2013-05-15	II	72	No					2014-01-31	TDF/3TC/EFV	70	42	Yes	Yes	2017-05-11	Yes	2017-05-18	400	0		Yes	Yes	137	2017-03-09	Yes	1	No	No
405	2017-08-07	North west	7614002	45	Male	Married	10	Primary	business	No	None	0.5	2014-01-20	I	640	No					2015-06-05	TDF/3TC/EFV	62	26	Yes	Yes	2017-01-12	Yes	2017-01-18	400	0		Yes	Yes	683	2017-01-12	Yes	1	No	No
406	2017-08-07	North west	40313002	27	Female	Married	5	Primary	business	No	None	1	2013-04-19	I	104	No					2013-05-28	TDF/3TC/NVP	60	50	Yes	Yes	2017-04-21	Yes	2017-04-26	400	0		Yes	Yes	435	2017-03-22	Yes	2	Yes	Yes	switch to second line	2014-04-28	CD4 and cinical criteria	TB co-infection		AZT/3TC/ALUVIA	2014-06-06
407	2017-08-07	North west	41913002	44	Male	Married	4	Primary	business	No	None	1	2013-04-01	II	231	No					2013-05-17	AZT/3TC/NVP	75	50	Yes	Yes	2017-06-19	Yes	2017-06-22	40	0		Yes	Yes	424	2017-05-01	Yes	1	No	No
408	2017-08-07	North west	56213002	33	Female	Single	1	tertiary	business	No	None	0.5	2013-06-11	II	270	No					2013-10-18	TDF/3TC/EFV	55	45	Yes	Yes	2017-06-19	Yes	2017-06-22	400	0		Yes	Yes	717	2017-04-08	Yes	1	No	No
409	2017-08-07	North west	53413002	27	Male	Single	1	secondary	business	No	mild	1	2013-05-02	III	42	No					2013-08-02	TDF/3TC/EFV	61	48	Yes	Yes	2017-05-22	Yes	2017-05-31	40	0		Yes	Yes	85	2017-05-22	Yes	1	Yes	Yes	switch to second line	2015-08-19	CD4 and cinical criteria	worsening clinical stage		AZT/3TC/ATv/r	2012-08-28
410	2017-08-07	North west	58713002	26	Female	Married	5	Primary	business	No	None	0.5	2013-06-14	II	701	No					2013-10-04	AZT/3TC/NVP	65	46	Yes	Yes	2017-05-06	Yes	2017-05-19	400	0		Yes	Yes	650	2017-05-16	Yes	1	No	No
411	2017-08-07	North west	9813002	30	Female	Single	1	secondary	unemployed	No	None	1		II	418	No					2013-04-09	TDF/3TC/EFV	79	51	Yes	Yes	2016-11-08	Yes	2016-11-09	400	0		Yes	Yes	557	2016-12-07	Yes	1	No	No
412	2017-08-07	North west	33213002	28	Female	Single	4	secondary	business	No	mild	0.5	2013-04-10	III	126	No					2013-06-05	TDF/3TC/EFV	52	50	Yes	Yes	2017-09-11	Yes	2017-11-13	40	0		Yes	Yes	792	2016-06-30	Yes	1	No	Yes	substitution but no switch	2013-11-01	others			AZT/3TC/NVP	2013-11-01
413	2017-08-07	North west	31313002	42	Female	Married	3	Primary	farmer	No	None	0.5	2008-09-04	III	319	No					2008-09-04	AZT/3TC/NVP	63	107	Yes	Yes	2017-06-13	Yes	2017-06-15	400	0		Yes	Yes	433	2016-06-10	Yes	1	Yes	Yes	substitution but no switch	2014-05-12	others			TDF/3TC/EFV	2014-05-12
414	2017-08-07	North west	24713002	59	Male	Married	9	Primary	farmer	No	heavy	1	2013-02-19	III	34	No					2013-04-11	AZT/3TC/NVP	72	51	Yes	Yes	2016-05-17	Yes	2016-05-25	40	0		Yes	Yes	216	2017-02-08	Yes	1	No	No
415	2017-08-07	North west	24813002	43	Male	Married	6	secondary	business	No	None	1	2013-02-26	III	35	No					2013-09-19	AZT/3TC/EFV	56	46	Yes	Yes	2017-07-04	Yes	2017-07-10	400	0		Yes	Yes	223	2017-02-07	Yes	1	No	Yes	switch to second line	2017-03-07	others			AZT/3TC/ATv/r	2017-03-07
416	2017-08-07	North west	13313002	46	Male	Married	5	Primary	farmer	Yes	mild	0.5	2012-01-07	II	282	No					2013-02-07	TDF/3TC/NVP	74	54	Yes	Yes	2017-06-29	Yes	2017-07-05	40	0		Yes	Yes	217	2017-03-29	Yes	1	Yes	Yes	substitution but no switch	2017-09-05	clinical only	Poor adherence		TDF/3TC/EFV	2014-09-05
417	2017-08-07	North west	15813002	42	Male	Married	5	secondary	driver	No	mild	0.5	2012-10-31	II	174	No					2013-02-11	TDF/3TC/NVP	64	53	Yes	Yes	2016-04-21	Yes	2016-04-21	400	0		Yes	Yes	221	2017-03-07	Yes	1	No	No
418	2017-08-07	North west	16013002	40	Female	Married	7	secondary		No	None	0.5	2013-01-04	II	87	No					2013-04-18	AZT/3TC/NVP	60	51	Yes	Yes	2016-06-17	Yes	2016-06-17	400	0		Yes	Yes	427	2016-01-21	Yes	1	No	No
419	2017-08-07	North west	16913002	57	Male	Married	3	tertiary	teacher	No	None	0.5	2003-01-01	II	71	No					2013-04-18	AZT/3TC/EFV	58	51	No	Yes	2016-11-03	Yes	2016-11-03	400	0		Yes	Yes	425	2016-07-05	Yes	1	Yes	No	substitution but no switch	2013-02-21	none			AZT/3TC/EFV	2013-02-21
420	2017-08-07	North west	313002	45	Female	Married	6	Primary	business	No	None	0.5	2006-01-01	IV	18	No					2011-06-03	AZT/3TC/EFV	67	74	Yes	Yes	2016-12-29	Yes	2016-12-29	40	0		Yes	Yes	276	2016-12-30	Yes	2	Yes	No	switch to second line	2013-01-17	clinical only	Features of drug toxicity	fatigue,anorexia, drowsy	TDF/3TC/ALUVIA	2013-01-17
421	2017-08-07	North west	29113002	47	Male	Married	4	Primary	farmer	No	None	0.5	2013-03-25	II	408	No					2013-08-27	TDF/3TC/EFV	75	47	Yes	Yes	2016-03-04	Yes	2016-04-01	400	0		Yes	Yes	538	2017-02-02	Yes	1	Yes	No
422	2017-08-07	North west	25213002	43	Female	Married	3	Primary	business	No	mild	1	2013-02-21	II	344	No					2013-08-12	TDF/3TC/EFV	72	47	Yes	Yes	2017-03-09	Yes	2017-03-13	400	0		Yes	Yes	589	2017-03-11	Yes	1	No	No
423	2017-08-07	North west	33513002	27	Female	Married	4	Primary	farmer	No	None	0.5	2013-03-04	II	215	No					2013-06-14	TDF/3TC/EFV	72	49	Yes	Yes	2017-03-06	Yes	2017-03-09	40	0		Yes	Yes	432	2017-03-07	Yes	1	No	No
424	2017-08-07	North west	97713002	24	Female	Single	2	secondary	seamstress	No	mild	1	2013-02-17	II	316	No					2013-10-25	AZT/3TC/EFV	63	45	Yes	Yes	2017-02-23	Yes	2017-03-03	500	0		Yes	Yes	344	2017-01-19	Yes	1	No	No
425	2017-08-07	North west	102313002	50	Male	Married	7	tertiary	builder	Yes	heavy	0.5	2012-12-01	I	308	No					2013-11-22	TDF/3TC/EFV	85	44	Yes	Yes	2017-03-22	Yes	2017-03-30	500	0		Yes	Yes	440	2017-03-22	Yes	1	No	No
426	2017-08-07	North west	105413002	50	Female	Divorced	1	Primary	seamstress	No	None	0.5	2013-11-18	II	138	No					2013-11-27	TDF/3TC/EFV	86	44	Yes	Yes	2017-06-27	Yes	2017-07-03	500	0		Yes	Yes	487	2017-06-27	Yes	1	No	No
427	2017-08-07	North west	21913002	35	Female	Married	5	secondary	hair dresser	No	mild	1	2013-02-21	I	246	No					2013-05-28	TDF/3TC/NVP	68	50	Yes	Yes	2016-05-31	Yes	2016-06-08	400	0		Yes	Yes	442	2016-05-31	Yes	2	No	No
428	2017-08-07	North west	113213002	27	Female	Single	1	secondary	businesss	No	moderate	0.5	2012-12-20	II	221	No					2013-12-16	AZT/3TC/NVP	70	43	Yes	Yes	2017-06-16	Yes	2017-06-22	400	0		Yes	Yes	683	2017-06-19	Yes	1	No	No
429	2017-08-07	North west	73613002	39	Male	Married	8	Primary	business	No	None	0.5	2013-08-01	III	455	No					2013-08-26	TDF/3TC/EFV	53	47	Yes	Yes	2017-06-13	Yes	2017-06-19	40	0		Yes	Yes	615	2017-07-12	Yes	2	No	No
430	2017-08-07	North west	105813002	43	Female	Divorced	6	Primary	business	No	None	0.5	2011-01-01	II	92	No					2013-11-29	TDF/3TC/EFV	58	44	Yes	Yes	2016-02-22	Yes	2016-02-25	400	0		Yes	Yes	390	2016-10-25	Yes	1	Yes	No
431	2017-08-07	North west	27313002	64	Female	Married	6	None	farmer	No	None	1	2013-03-18	III	88	No					2013-05-08	AZT/3TC/NVP	53	50	Yes	Yes	2017-06-12	Yes	2017-06-15	29589	1		Yes	Yes	82	2017-01-19	Yes	1	Yes	Yes	substitution but no switch	2013-06-07	clinical only	Features of drug toxicity	evere anemia	TDF/3TC/NVP	2013-06-07
432	2017-08-07	North west	20713002	37	Female	Married	3	Primary	business	No	None	0.5	2013-02-18	III	290	No					2013-09-13	TDF/3TC/EFV	73	46	Yes	Yes	2017-05-08	Yes	2017-05-12	40	0		Yes	Yes	440	2017-04-05	Yes	1	No	No
433	2017-08-07	North west	20613002	37	Female	Married	4	Primary	seamstress	No	None	1	2013-02-25	I	291	No					2013-04-15	TDF/3TC/EFV	76	51	Yes	Yes	2017-05-05	Yes	2017-05-12	400	0		Yes	Yes	641	2017-02-27	Yes	1	No	No
434	2017-08-07	North west	45913002	37	Female	Single	3	secondary	student	No	mild	1	2013-04-10	II	268	No					2013-07-16	AZT/3TC/NVP	74	48	Yes	Yes	2016-06-06	Yes	2016-06-16	400	0		Yes	Yes	366	2016-06-06	Yes	1	No	Yes	substitution but no switch	2014-01-21	others			TDF/3TC/EFV	2014-01-21
435	2017-08-07	North west	46413002	46	Male	Married	3	secondary	builder	No	None	1	2004-01-01	I	348	No					2013-06-09	AZT/3TC/NVP	65	49	Yes	Yes	2017-05-02	Yes	2017-05-09	400	0		Yes	Yes	414	2017-05-02	Yes	1	No	No
436	2017-08-07	North west	39913002	30	Female	Married	2	Primary	student	No	None	0.5	2013-04-26	II	808	No					2013-08-06	TDF/3TC/13	90	48	Yes	Yes	2017-04-17	Yes	2017-05-26	400	0		Yes	Yes	1049	2017-05-18	Yes	1	No	No
437	2017-08-07	North west	56213002	33	Female	Single	1	tertiary	accountant	No	None	1	2013-06-11	II		No					2013-10-18	TDF/3TC/EFV	55	45	Yes	Yes	2017-06-19	Yes	2017-06-22	400	0		Yes	Yes	717	2017-04-08	Yes	1	No	No
438	2017-08-07	North west	48213002	40	Female	Divorced	5	tertiary	farmer	No	heavy	1	2009-01-01	III	205	No					2013-06-10	TDF/3TC/EFV	80	49	Yes	Yes	2017-06-08	Yes	2017-06-13	40	0		Yes	Yes	733	2017-01-12	Yes	1	No	No
439	2017-08-07	North west	97013002	52	Male	Married	7	secondary	military	No	None	0.5	2013-10-22	III	100	No					2013-10-25	TDF/3TC/EFV	76	45	Yes	Yes	2017-06-01	Yes	2017-06-07	40	0		Yes	Yes	541	2016-08-03	Yes	1	No	No
440	2017-08-07	North west	88313002	31	Female	Married	4	tertiary	teacher	No	None	0.5	2012-01-17	I	427	No					2014-03-14	TDF/3TC/EFV	80	40	Yes	Yes	2017-04-04	Yes	2017-04-07	400	0		Yes	Yes	758	2017-04-05	Yes	1	No	No
441	2017-08-07	North west	48913002	54	Female	Married	4	None	farmer	No	None	0.5	2013-05-21	II	366	No					2013-06-12	TDF/3TC/EFV	45	49	Yes	Yes	2017-02-01	Yes	2017-02-06	400	0		Yes	Yes	499	2017-02-01	Yes	1	No	No
442	2017-08-07	North west	108613002	37	Male	Single	1	tertiary	business	No	None	0.5	2013-11-02	III	14	No					2013-12-06	TDF/3TC/EFV	74	44	Yes	Yes	2017-07-06	Yes	2017-07-12	400	0		Yes	Yes	48	2017-07-06	Yes	1	No	No
443	2017-08-07	North west	78813002	43	Male	Married	5	Primary	business	No	None	0.5	2013-08-12	II	212	No					2013-09-06	TDF/3TC/EFV	62	47	Yes	Yes	2017-04-11	Yes	2017-04-17	400	0		Yes	Yes	123	2017-03-07	Yes	1	Yes	Yes	switch to second line	2017-03-06	clinical only	Poor adherence		AZT/3TC/ALUVIA	2017-03-06
444	2017-08-07	North west	100513002	50	Female	Married	4	tertiary	teacher	No	None	0.5	2003-01-01	II	152	No					2013-11-03	AZT/3TC/NVP	65	45	Yes	Yes	2016-05-19	Yes	2016-05-25	40	0		Yes	Yes	425	2016-05-19	Yes	1	No	No
445	2017-08-07	North west	3713002	42	Female	Married	1	secondary	farmer	No	None	1	2012-12-03	III	42	No					2013-02-01	TDF/3TC/EFV	58	54	Yes	Yes	2017-03-29	Yes	2017-03-31	400	0		Yes	Yes	454	2017-03-29	Yes	1	No	No
446	2017-08-07	North west	78113002	42	Female	Single	3	secondary	business	No	None	0.5	2007-01-01	III	117	No					2013-09-06	TDF/3TC/EFV	53	47	Yes	Yes	2017-05-22	Yes	2017-05-31	40	0		Yes	Yes	281	2016-05-30	Yes	1	Yes	Yes	switch to second line	2017-03-06	clinical only	Poor adherence		AZT/3TC/LPV/r	2017-03-06
447	2017-08-07	North west	40313002	27	Female	Married	5	Primary	business	No	None	1	2013-04-19	II	104	No					2013-05-22	TDF/3TC/NVP	60	50	Yes	Yes	2017-04-21	Yes	2017-04-26	400	0		Yes	Yes	435	2017-03-22	Yes	2	Yes	Yes	switch to second line	2014-06-05	CD4 and cinical criteria	worsening clinical stage		AZT/3TC/ATv/r	2014-06-06
448	2017-08-07	North west	41713002	43	Male	Married	7	Primary	builder	No	None	0.5	2013-04-30	II	418	No					2015-02-06	TDF/3TC/EFV	71	30	Yes	Yes	2017-04-27	Yes	2017-05-05	400	0		Yes	Yes	296	2017-04-27	No	0	No	No
449	2017-08-07	North west	42013002	21	Female	Married	4	secondary	farmer	No	None	1	2013-04-12	II	118	No					2013-05-17	AZT/3TC/NVP	59	50	Yes	Yes	2017-07-04	Yes	2017-07-10	400	0		Yes	Yes	732	2017-06-26	Yes	1	No	No
450	2017-08-07	North west	42213002	48	Female	Married	4	Primary	farmer	No	None	1	2007-01-06	III	72	No					2007-01-30	LAMIVIR/NVP/TRIOMINE	60	126	Yes	Yes	2016-02-29	Yes	2016-03-04	400	0		Yes	Yes	266	2016-03-02	Yes	1	Yes	Yes	substitution but no switch	2013-05-16	clinical only	Poor adherence		AZT/3TC/NVP	2013-05-17
451	2017-08-07	North west	42513002	37	Male	Single	1	secondary	artist	No	None	0.5	2013-04-22	IV	21	No					2013-07-12	TDF/3TC/EFV	48	48	Yes	Yes	2017-06-20	Yes	2017-07-20	400	0		Yes	Yes	153	2017-03-17	Yes	1	Yes	Yes	switch to second line	2015-08-25	CD4 and cinical criteria	Features of drug toxicity	gynaecomastia	AZT/3TC/ATV/r	2015-11-18
452	2017-08-07	North west	42813002	45	Female	Married	8	secondary	hair dresser	No	None	0.5	2013-04-19	III	39	No					2013-05-17	AZT/3TC/NVP	91	50	Yes	Yes	2017-06-05	Yes	2017-06-09	400	0		Yes	Yes	132	2017-04-05	Yes	1	No	No
453	2017-08-07	North west	12213002	46	Male	Divorced	1	Primary	driver	No	None	0.5	2012-10-03	IV	496	No					2013-11-07	AZT/3TC/ENVP	67	45	Yes	Yes	2016-11-09	Yes	2016-11-16	40	0		Yes	Yes	429	2017-02-07	Yes	1	No	No
454	2017-08-07	North west	9813002	30	Female	Single	1	secondary	unemployed	No	None	0.5	2013-01-25	II	418	No					2013-02-07	AZT/3TC/NVP	70	54	Yes	Yes	2016-11-08	Yes	2016-11-09	400	0		Yes	Yes	537	2016-12-07	Yes	1	No	No
455	2017-08-07	North west	11413002	50	Female	Married	5	Primary	farmer	No	None	0.5	2013-01-25	III	208	No					2013-04-29	TDF/3TC/NVP	61	51	Yes	Yes	2016-01-21	Yes	2016-01-21	60	0		Yes	Yes	935	2017-01-26	Yes	1	No	No
456	2017-08-07	North west	4713002	34	Male	Married	3	secondary	builder	Yes	mild	0.5	2013-01-09	II	632	No					2016-02-26	TDF/3TC/EFV	76	17	Yes	Yes	2017-04-21	Yes	2017-04-21	2882176	1		Yes	Yes	195	2017-04-18	Yes	1	Yes	Yes	switch to second line	2017-04-20	virologic failure			AZT/3TC/ATV/r	2017-04-20
457	2017-08-07	North west	8313002	38	Female	Married	3	secondary	farmer	No	None	1	2006-01-01	III	93	No					2012-08-01	AZT/3TC/NVP	67	60	Yes	Yes	2016-03-04	Yes	2016-04-19	406	0		Yes	Yes	249	2016-10-10	Yes	2	No	No
458	2017-08-07	North west	45613002	29	Female	Married	5	secondary	farmer	No	None	0.5	2011-06-27	III	72	No					2013-05-17	AZT/3TC/NVP	58	50	Yes	Yes	2017-06-28	Yes	2017-07-05	400	0		Yes	Yes	489	2017-06-28	Yes	1	No	No
459	2017-08-07	North west	45513002	33	Female	Single	4	secondary	business	No	None	0.5	2013-04-15	III	71	No					2013-05-17	AZT/3TC/EFV	70	50	Yes	Yes	2017-03-30	Yes	2017-04-05	400	0		Yes	Yes	557	2017-04-01	Yes	1	No	No
460	2017-08-07	North west	66213002	33	Female	Divorced	3	Primary	farmer	No	None	1	2013-06-27	II	11	No					2013-07-18	TDF/3TC/NVP	62	48	Yes	Yes	2017-04-13	Yes	2017-04-19	400	0		Yes	Yes	274	2016-08-30	Yes	1	Yes	Yes	switch to second line	2015-06-22	virologic failure			AZT/3TC/ATV/r	2015-06-22
461	2017-08-07	North west	68013002	26	Male	Married	4	secondary	hair dresser	No	None	0.5	2013-07-16	I	182	No					2013-07-25	AZT/3TC/NVP	58	48	Yes	Yes	2017-04-18	Yes	2017-04-22	4793	1		Yes	Yes	326	2017-04-18	Yes	1	No	No
462	2017-08-07	North west	67013002	25	Female	Single	3	secondary	seamstress	No	None	0.5	2013-07-08	III	23	No					2013-07-25	AZT/3TC/NVP	58	48	Yes	Yes	2017-06-12	Yes	2017-06-15	400	0		Yes	Yes	584	2016-03-21	Yes	1	Yes	Yes	substitution but no switch	2013-08-26	clinical only	Features of drug toxicity	recurrent oral thrush	AZT/3TC/EFV	2013-08-26
463	2017-08-08	North west	66313002	51	Male	Married	4	Primary	driver	No	None	0.5	2013-07-16	IV	300	No					2013-07-18	AZT/3TC/NVP	65	48	Yes	Yes	2016-01-21	Yes	2016-01-21	60	0		Yes	Yes	620	2017-06-23	Yes	1	No	No
464	2017-08-08	North west	72713002	19	Male	Single	2	secondary	student	No	None	0.5	2013-06-11	II	211	No					2013-08-26	TDF/3TC/NVP	55	47	Yes	Yes	2017-02-21	Yes	2017-02-24	5006	1		Yes	Yes	287	2014-02-18	Yes	1	No	No
465	2017-08-08	North west	75313002	32	Female	Married	2	secondary	unemployed	No	None	0.5	2013-08-06	III	64	No					2013-08-22	AZT/3TC/NVP	55	47	Yes	Yes	2016-08-23	Yes	2016-11-03	159658	1		Yes	Yes	277	2016-05-25	Yes	1	Yes	Yes	switch to second line	2016-11-10	Clinical and viral load	worsening clinical stage		TDF/3TC/ATV/r	2016-11-16
466	2017-08-08	North west	89213002	35	Female	Single	2	secondary	business	No	None	0.5	2013-09-17	II	206	Yes	99	Centre Pasteur			2013-09-26	TDF/3TC/EFV	65	46	Yes	Yes	2017-03-28	Yes	2017-03-30	40	0		Yes	Yes	284	2017-03-28	Yes	1	No	No
467	2017-08-08	North west	90513002	45	Female	Divorced	4	None	farmer	No	None	1	2013-09-23	II	240	No					2013-10-25	TDF/3TC/NVP	63	45	Yes	Yes	2017-03-09	Yes	2017-03-13	400	0		Yes	Yes	536	2017-02-09	Yes	1	No	No
468	2017-08-08	North west	103115002	34	Female	Married	7	Primary	business	No	mild	0.5	2015-10-19	II	137	No					2015-11-30	TDF/3TC/EFV	87	20	Yes	Yes	2017-03-13	Yes	2017-03-16	40	0		Yes	Yes	362	2017-03-13	Yes	2	No	No
469	2017-08-08	North west	91113002	44	Male	Married	1	Primary	business	No	mild	0.5	2013-05-27	II	440	Yes	77663	Centre Pasteur			2013-10-04	TDF/3TC/EFV	65	46	No	No		Missing				others	Yes	Yes	445	2016-12-29	Yes	1	No	No
470	2017-08-08	North west	100113002	43	Female	Single	11	Primary	farmer	No	None	0.5	2013-09-25	II		Missing					2013-12-23	TDF/3TC/EFV	84	43	Yes	Yes	2016-06-15	Yes	2016-11-09	400	0		Yes	Yes	354	2017-02-15	Yes	1	No	No
471	2017-08-08	North west	114713002	45	Female	Married	6	tertiary	teacher	No	mild	0.5	2004-04-21	II	420	Yes	775897	Centre Pasteur	2011-04-21		2014-01-16	TDF/3TC/EFV	60	42	Yes	Yes	2017-01-27	Yes	2017-01-27	40	0		Yes	Yes	387	2017-01-28	Yes	1	No	No
472	2017-08-08	North west	115713002	68	Female	Married	6	None	farmer	No	None	0.5	2013-12-13	II	245	Yes	464551	Centre Pasteur	2013-12-23		2014-01-17	TDF/3TC/EFV	62	42	No	Missing		Missing				others	Yes	Yes	519	2017-01-26	Yes	1	No	No
473	2017-08-08	North west	110113002	22	Female	Single		secondary	unemployed	No	None	0.5	2013-12-01	I	51	No					2013-12-12	TDF/3TC/EFV	69	43	Yes	Yes	2017-07-03	Yes	2017-07-10	400	0		Yes	Yes	410	2017-07-03	Yes	1	No	No
474	2017-08-08		56515002	46	Female	Single	2	secondary	council staff	No	None	0.5	2015-05-06	II	127	No					2015-05-22	TDF/3TC/EFV	72	26	Yes	Yes	2017-06-06	Yes	2017-06-09	400	0		Yes	Yes	133	2017-06-29	Yes	1	No	No
475	2017-08-08	North west	9215002	54	Female	Married	5	Primary	unemployed	No	mild	0.5	2015-01-23	I	195	No					2015-01-30	TDF/3TC/EFV	68	30	Yes	Yes	2017-05-05	Yes	2017-05-12	400	0		Yes	Yes	214	2017-05-05	Yes	1	No	No
476	2017-08-08	North west	9715002	25	Female	Single	4	tertiary	student	No	mild	0.5	2014-12-30	Missing	750	No					2015-06-27	TDF/3TC/EFV	74	25	Yes	Yes	2017-02-01	Yes	2017-02-06	400	0		Yes	Yes	755	2017-02-01	Yes	1	No	No
477	2017-08-08	North west	10115002	39	Male	Married	5	secondary	builder	No	None	0.5	2015-01-30	III	16	No					2015-02-06	TDF/3TC/EFV	70	30	Yes	Yes	2016-01-21	Yes		60	0		Yes	Yes	114	2017-03-27	Yes	1	No	No
478	2017-08-08	North west	9815002	43	Female	Married	1	Primary	farmer	No	None	0.5	2015-01-15	II	121	No					2015-02-06	TDF/3TC/EFV	60	30	Yes	Yes	2017-06-21	Yes	2017-06-28	400	0		Yes	Yes	279	2017-01-04	Yes	1	No	No
479	2017-08-08	North west	8815002	56	Male	Married	15	Primary	farmer	No	mild	0.5	2012-01-07	II	338	No					2015-03-02	TDF/3TC/EFV	45	29	Yes	Yes	2017-05-15	Yes	2017-05-19	400	0		Yes	Yes	975	2016-11-17	Yes	1	No	No
480	2017-08-08	North west	50715002	30	Female	Married	2	secondary	unemployed	No	None	0.5	2015-04-18	II	229	No					2015-05-08	TDF/3TC/EFV	86	27	Yes	Yes	2017-02-07	Yes	2017-03-09	400	0		Yes	Yes	434	2017-01-04	Yes	1	No	No
481	2017-08-08	North west	54115002	46	Male	Single	5	Primary	builder	Yes	heavy	0.5	2015-04-28	III	93	No					2015-05-15	TDF/3TC/EFV	55	26	Yes	Yes	2017-05-31	Yes	2017-06-07	400	0		Yes	Yes	94	2017-05-31	Yes	1	No	No
482	2017-08-08	North west	7115002	47	Male	Married	4	secondary	builder	No	None	0.5	2015-01-12	II	16	No					2015-01-29	TDF/3TC/EFV	66	30	Yes	Yes	2017-03-08	Yes	2017-03-13	400	0		Yes	Yes	175	2017-03-07	Yes	1	No	No
483	2017-08-07	North west	6715002	39	Female	Married	7	secondary	farmer	No	None	0.5	2015-01-20	II	34	No					2015-01-23	TDF/3TC/EFV	71	30	Yes	Yes	2017-03-14	Yes	2017-03-16	400	0		Yes	Yes	711	2017-03-09	Yes	1	No	No
484	2017-08-08	North west	6315002	44	Male	Married	9	Primary	driver	No	mild	0.5	2014-12-20	II	317	No					2015-01-26	TDF/3TC/NVP	74	30	Yes	Yes	2017-03-10	Yes	2017-03-14	400	0		Yes	Yes	285	2017-02-11	Yes	1	No	No
485	2017-08-08	North west	2715002	31	Female	Married	2	Primary	farmer	No	mild	0.5	2014-12-31	IV	457	No					2015-01-09	TDF/3TC/EFV	63	30	Yes	Yes	2017-04-07	Yes	2017-04-13	400	0		Yes	Yes	684	2017-04-08	Yes	1	No	No
486	2017-08-08	North west	22015002	34	Female	Divorced	4	Primary	business	No	mild	0.5	2001-12-20	II	554	No					2016-07-13	TDF/3TC/EFV	121	12	No	Missing		Missing				others	Yes	Yes	220	2017-01-21	Yes	1	No	No
487	2017-08-08	North west	34515002	53	Male	Single	4	Primary	builder	No	moderate	0.5	2015-03-14	II	178	No					2015-03-27	TDF/3TC/EFV	82	28	Yes	Yes	2016-12-07	Yes	2016-12-14	40	0		Yes	Yes	194	2017-02-06	Yes	1	No	No
488	2017-08-08	North west	33715002	61	Female	Married		None	farmer	No	None	0.5	2015-03-10	II	146	No					2015-03-20	TDF/3TC/EFV	62	28	Yes	Yes	2017-06-20	Yes	2017-06-27	400	0		Yes	Yes	230	2016-05-12	Yes	1	No	No
489	2017-08-08	North west	34215002	45	Female	Married	11	Primary	business	No	moderate	0.5	2015-03-18	II	31	No					2015-03-27	TDF/3TC/EFV	72	28	Yes	Yes	2017-06-06	Yes	2017-06-09	400	0		Yes	Yes	143	2017-03-01	Yes	1	No	No
490	2017-08-08	North west	34515002	53	Male	Single	4	Primary	builder	Yes	moderate	0.5	2015-03-18	II	178	No					2015-03-27	TDF/3TC./EFV	82	28	Yes	Yes	2016-12-07	Yes	2016-12-14	40	0		Yes	Yes	194	2017-02-06	Yes	1	No	No
491	2017-08-08	North west	21515002	38	Male	Married	5	secondary	driver	No	None	0.5	2014-10-21	II	301	No					2015-03-13	TDF/3TC/EFV	102	28	Yes	Yes	2016-10-31	Yes	2016-11-01	400	0		Yes	Yes	481	2016-11-01	Yes	1	No	No
492	2017-08-08	North west	21715002	33	Female	Married	4	secondary	business	No	None	0.5	2015-03-04	II	69	No					2015-03-20	TDF/3TC/EFV	76	28	Yes	Yes	2017-06-05	Yes	2017-06-09	40	0		Yes	Yes	179	2017-04-27	Yes	1	Yes	Yes	switch to second line	2016-11-08	CD4 and cinical criteria	Poor adherence		AZT/3TC/ATyV/r	2016-11-08
493	2017-08-08	North west	38315002	24	Female	Single	1	tertiary	student	No	None	0.5	2015-03-02	II	98	No					2015-03-10	TDF/3TC/EFV	53	28	Yes	Yes	2017-02-02	Yes	2017-02-07	40	0		Yes	Yes	158	2017-02-06	Yes	1	No	No
494	2017-08-08	North west	482215002	39	Male	Single	1	Primary	business	No	None	0.5	2014-08-08	II	38	No					2015-04-30	TDF/3TC/EFV	55	27	Yes	Yes	2017-01-03	Yes	2017-01-06	121	0		Yes	Yes	74	2017-01-04	Yes	1	No	No
495	2017-08-08	North west	49115002	21	Female	Married	3	tertiary	nurse	No	None	0.5	2015-02-18	III	103	No					2015-04-30	TDF/3TC/EFV	48	27	Yes	Yes	2016-12-28	Yes	2017-01-03	400	0		Yes	Yes	428	2016-12-28	Yes	1	No	No
496	2017-08-08	North west	14015002	42	Female	Married	5	Primary	business	No	mild	0.5	2015-02-09	II	550	No					2015-05-29	TDF/3TC/EFV	68	26	Yes	Yes	2017-01-04	Yes	2017-01-06	400	0		Yes	Yes	663	2017-05-10	Yes	1	No	No
497	2017-08-08	North west	62515002	38	Male	Single	1	Primary	busness	No	mild	0.5	2015-06-03	II	114	No					2015-06-12	TDF/3TC/EFV	63	25	Yes	Yes	2016-03-12	Yes	2016-05-19	81	0		Yes	Yes	630	2017-01-19	Yes	2	No	No
498	2017-08-08	North west	61915002	41	Female	Married	2	secondary		No	None	0.5	2015-04-13	III	33	No					2015-06-12	TDF/3TC/EFV	50	25	Yes	Yes	2016-12-25	Yes	2017-01-03	400	0		Yes	Yes	186	2017-01-03	Yes	2	No	No
499	2017-08-08	North west	49915002	34	Female	Married	7	secondary	business	No	None	0.5	2015-09-09	III	261	No					2015-09-28	TDF/3TC/EFV	82	22	Yes	Yes	2017-06-28	Yes	2017-07-05	40	0		Yes	Yes	295	2016-10-20	Yes	1	No	No
500	2017-08-08	North west	62615002	36	Male	Married	4	secondary	business	No	None	0.5	2015-06-09	II	506	No					2015-06-12	TDF/3TC/EFV	85	25	Yes	Yes	2017-05-26	Yes	2017-05-31	40	0		Yes	Yes	764	2017-05-26	Yes	2	No	No
501	2017-08-08	North west	73815002	48	Male	Married	6	None	business	No	mild	0.5	2015-07-06	II	111	No					2015-07-17	TDF/3TC/EFV	61	24	Yes	Yes	2017-01-13	Yes	2017-01-25	400	0		Yes	Yes	335	2017-01-28	Yes	1	No	No
502	2017-08-08	North west	74715002	58	Female	Married	1	Primary	farmer	No	None	0.5	2015-07-03	III	20	No					2015-07-17	TDF/3TC/EFV	45	24	Yes	Yes	2016-11-17	Yes	2016-11-17	400	0		Yes	Yes	240	2017-01-11	Yes	1	No	No
503	2017-08-08	North west	84115002	56	Female	Married	3	None	farmer	No	mild	0.5	2015-08-04	III	86	No					2015-08-21	TDF/3TC/EFV	55	23	Yes	Yes	2016-02-25	Yes	2016-02-25	400	0		Yes	Yes	177	2016-11-03	Yes	1	No	No
504	2017-08-08	North west	85115002	57	Female	Married	4	Primary	farmer	No	mild	0.5	2015-08-04	III	252	No					2015-08-24	TDF/3TC/EFV	84	23	Yes	Yes	2016-12-16	Yes	2016-12-22	40	0		Yes	Yes	257	2017-01-20	Yes	1	No	No
505	2017-08-08	North west	86115002	36	Female	Married	6	Primary	farmer	No	mild	0.5	2015-08-05	II	193	No					2015-09-04	TDF/3TC/EFV	60	23	Yes	Yes	2016-01-21	Yes		334	0		Yes	Yes	412	2017-02-08	Yes	1	No	No
506	2017-08-08	North west	88115002	52	Female	Married	2	Primary	farmer	No	heavy	0.5	2015-08-25	III	184	No					2015-10-02	TDF/3TC/EFV	58	22	Yes	Yes	2017-05-09	Yes	2017-06-09	400	0		Yes	Yes	1081	2017-04-08	Yes	1	No	No
507	2017-08-08	North west	90615002	43	Male	Married	5	secondary	driver	Yes	None		2015-09-07	II	342	No					2015-10-07	TDF/3TC/EFV	69	22	Yes	Yes	2016-05-16	Yes	2016-05-16	500	0		Yes	Yes	630	2016-05-11	Yes	1	No	No
508	2017-08-08	North west	111815002	41	Male	Single	1	secondary	business	No	None	0.5	2015-11-24	III	3	No					2015-11-30	AZT/3TC/EFV	61	20	Yes	Yes	2016-12-01	Yes	2016-12-06	1399767	1		Yes	Yes	44	2017-05-11	No	0	Yes	Yes	switch to second line	2016-12-07	CD4 and cinical criteria	Poor adherence		TDF/3TC/ATV/r	2016-12-07
509	2017-08-08	North west	111415002	52	Male	Divorced	1	Primary	builder	No	None	0.5	2015-11-13	III	92	No					2015-11-30	TDF/3TC/EFV	64	20	Yes	Yes	2017-03-15	Yes	2017-03-22	400	0		Yes	Yes	79	2017-03-16	No	0	No	No
510	2017-08-08	North west	111215002	40	Female	Cohabiting	6	secondary	driver	No	mild	0.5	2015-11-24	III	7	No					2015-11-30	TDF/3TC/EFV	69	20	Yes	Yes	2016-10-24	Yes	2016-10-25	95	0		Yes	Yes	175	2017-05-17	No	0	No	No
511	2017-08-08	North west	109615002	43	Female	Married	8	Primary	business	No	mild	0.5	2015-11-17	II	311	No					2015-12-21	TDF/3TC/EFV	81	19	Yes	Yes	2016-11-15	Yes	2016-11-22	400	0		Yes	Yes	675	2016-12-29	No	0	No	No
512	2017-08-08	North west	107915002	36	Male	Cohabiting	5	secondary	business	No	mild	0.5	2015-11-15	III	42	No					2015-12-18	TDF/3TC/EFV	76	19	Yes	Yes	2017-05-10	Yes	2017-06-16	47	0		Yes	Yes	239	2017-05-10	No	0	No	No
513	2017-08-08	North west	107715002	60	Male	Married	6	secondary	retired	No	None	0.5	2015-11-11	II	105	No					2015-12-03	AZT/3TC/NVP	74	20	Yes	Yes	2017-03-13	Yes	2017-03-16	500	0		Yes	Yes	176	2017-02-07	No	0	No	No
514	2017-08-08	North west	97615002	34	Female	Married	2	secondary	business	No	None	0.5	2015-09-14	III	304	No					2015-10-08	TDF/3TC/EFV	58	22	Yes	Yes	2017-03-16	Yes	2017-03-21	42	0		Yes	Yes	363	2017-03-17	Yes	1	No	No
515	2017-08-08	North west	97715002	34	Female	Single	4	secondary	hair dresser	No	None	0.5	2015-09-25	III	409	No					2015-10-08	TDF/3TC/EFV	69	22	Yes	Yes	2016-05-16	Yes	2016-05-18	400	0		Yes	Yes	540	2016-04-25	No	0	No	No
516	2017-08-08	North west	97915002	35	Female	Married	6	secondary	business	No	mild	0.5	2008-01-01	II	269	No					2015-10-08	TDF/3TC/EFV	71	22	Yes	Yes	2017-01-06	Yes	2017-01-10	59	0		Yes	Yes	413	2015-01-12	No	0	No	No
517	2017-08-08	North west	98515002	46	Male	Married	5	secondary	business	No	None	0.5	2015-09-17	III	43	No					2015-11-13	TDF/3TC/EFV	61	20	Yes	Yes	2017-03-13	Yes	2017-03-16	120	0		Yes	Yes	361	2017-03-13	No	0	No	No
518	2017-08-08	North west	99115002	37	Male	Married	6	Primary	builder	No	None	0.5	2015-10-05	II	287	No					2015-10-08	TDF/3TC/EFV	70	22	Yes	Yes	2017-03-13	Yes	2017-03-16	400	0		Yes	Yes	252	2017-03-13	No	0	No	No
519	2017-08-08	North west	102915002	33	Female	Married	7	Primary	unemployed	No	None	0.5	2015-09-23	I	41	No					2015-10-28	TDF/3TC/EFV	46	21	Yes	Yes	2016-05-16	Yes	2016-05-18	40	0		Yes	Yes	264	2017-02-23	No	0	No	No
520	2017-08-08	North west	95815002	50	Female	Divorced	3	Primary	business	No	None	0.5	2015-09-22	II	253	No					2015-10-01	TDF/3TC/EFV	126	22	Yes	Yes	2017-03-01	Yes	2017-03-21	400	0		Yes	Yes	526	2017-03-01	No	0	No	No
521	2017-08-08	North west	95915002	49	Male	Married	7	secondary	builder	No	mild	0.5	2015-09-14	III	3	No					2015-10-08	TDF/3TC/EFV	65	22	Yes	Yes	2017-02-15	Yes	2017-02-22	400	0		Yes	Yes	44	2017-01-11	Yes	1	No	No
522	2017-08-08	North west	10661002	50	Female	Divorced	6	Primary	farmer	No	None	0.5	2015-11-06	II	484	No					2015-11-10	TDF/3TC/EFV	51	20	Yes	Yes	2017-04-17	Yes	2017-05-10	400	0		Yes	Yes	889	2017-04-17	No	0	No	No
523	2017-08-08	North west	10651002	38	Female	Single	6	secondary	business	No	None	0.5	2015-11-06	II	184	No					2015-11-13	TDF/3TC/EFV	68	20	Yes	Yes	2017-04-18	Yes	2017-04-22	400	0		Yes	Yes	292	2017-04-08	No	0	No	No
524	2017-08-08	North west	105815002	52	Female	Married	5	None	farmer	No	mild	0.5	2010-10-12	III	114	No					2015-11-13	TDF/3TC/EFV	67	20	Yes	Yes	2016-11-01	Yes	2016-11-02	65	0		Yes	Yes	314	2016-07-06	No	0	No	No
525	2017-08-08	North west	10491002	47	Female	Married	8	secondary	business	No	None	0.5	2015-10-26	II	350	No					2015-11-06	TDF/3TC/EFV	89	21	Yes	Yes	2017-02-06	Yes	2017-02-08	400	0		Yes	Yes	513	2017-02-07	Yes	1	No	No
526	2017-08-08	North west	116015002	54	Male	Married	5	Primary	driver	No	moderate	0.5	2015-12-15	II	255	No					2015-12-28	TDF/3TC/EFV	79	19	Yes	Yes	2016-12-07	Yes	2017-12-14	40	0		Yes	Yes	371	2017-02-06	Yes	1	No	No
527	2017-08-08	North west	115815002	53	Female	Divorced	6	Primary	farmer	No	mild	0.5	2015-12-15	III	146	No					2015-12-21	TDF/3TC/EFV	48	19	Yes	Yes	2016-12-07	Yes	2016-12-14	400	0		Yes	Yes	317	2017-06-30	No	0	No	No
528	2017-08-08	North west	82515002	32	Female	Married	3	Primary	business	No	mild	0.5	2004-01-01	II	423	No					2015-08-14	TDF/3TC/EFV	61	23	Yes	Yes	2017-05-10	Yes	2017-05-16	400	0		Yes	Yes	469	2017-05-10	No	0	No	No
529	2017-08-08	North west	115015002	51	Female	Married	10	Primary	farmer	No	None	0.5	2015-12-08	I	294	No					2015-12-17	TDF/3TC/EFV	65	19	Yes	Yes	2016-12-08	Yes	2016-12-14	400	0		Yes	Yes	272	2016-06-15	Yes	1	No	No
530	2017-08-08	North west	114115002	43	Female	Married	5	None	business	No	None	0.5	2015-12-07	III	5	No					2015-12-11	TDF/3TC/EFV	80	19	Yes	Yes	2017-02-08	Yes	2017-02-14	40	0		Yes	Yes	231	2016-06-16	No	0	No	No
531	2017-08-08	North west	17815002	38	Female	Married	5	secondary	unemployed	No	mild	0.5	2015-02-23	II	939	No					2015-07-10	TDF/3TC/EFV	64	24	Yes	Yes	2017-06-28	Yes	2017-07-05	400	0		Yes	Yes	642	2017-06-28	Yes	1	No	No
532	2017-08-08	North west	18215002	31	Female	Married	5	tertiary	teacher	No	None	0.5	2015-02-24	II	518	No					2015-07-31	TDF/3TC/EFV	67	24	Yes	Yes	2017-02-28	Yes	2017-03-02	400	0		Yes	Yes	830	2017-02-28	Yes	1	No	No
533	2017-08-08	North west	18615002	27	Female	Married	3	Primary	seamstress	No	None	0.5	2014-08-01	I	538	No					2015-05-29	TDF/3TC/EFV	49	26	Yes	Yes	2017-04-06	Yes	2017-04-18	400	0		Yes	Yes	874	2017-03-07	Yes	1	No	No
534	2017-08-08	North west	20615002	36	Female	Single	11	Primary	business	Missing	mild	0.5	2015-02-09	I	775	No					2016-09-20	TDF/3TC/EFV	68	10	Yes	Yes	2017-07-14	Yes	2017-07-19	400	0		Yes	Yes	723	2017-03-20	Yes	1	No	No
535	2017-08-08	North west	35015002	52	Male	Married	3	Primary	driver	No	None	0.5	2015-03-11	II	605	No					2015-07-31	TDF/3TC/EFV	74	24	Yes	Yes	2016-06-17	Yes	2016-06-17	400	0		Yes	Yes	649	2016-06-08	Yes	1	No	No
536	2017-08-08	North west	8715002	49	Female	Married	2	secondary	teacher	No	None	0.5	2014-12-30	I	426	No					2015-05-15	TDF/3TC/EFV	77	26	Yes	Yes	2017-01-19	Yes	2017-01-26	400	0		Yes	Yes	694	2017-01-19	Yes	1	No	No
537	2017-08-08	North west	6515002	42	Female	Single	4	secondary	seamstress	No	None	0.5	2014-12-08	II	811	No					2016-11-01	TDF/3TC/EFV	58	9	Yes	Yes	2017-01-23	Yes	2017-01-31	40	0		Yes	Yes	893	2017-05-31	Yes	1	No	No
538	2017-08-08	North west	77015002	27	Female	Married	4	Primary	seamstress	No	mild	0.5	2015-07-22	II	255	No					2015-08-02	TDF/3TC/EFV	72	24	Yes	Yes	2017-05-18	Yes	2017-05-31	40	0		Yes	Yes	449	2017-05-18	Yes	1	No	No
539	2017-08-08	North west	76915002	28	Female	Married	2	secondary	unemployed	Missing	None	0.5	2013-07-16	II	259	No					2015-08-06	TDF/3TC/EFV	69	24	Yes	Yes	2017-06-13	Yes	2017-06-19	400	0		Yes	Yes	518	2017-02-15	Yes	1	No	No
540	2017-08-08	North west	20715002	64	Female	Single	7	Primary	farmer	No	mild	0.5	2014-10-06	I	434	No					2015-03-13	TDF/3TC/EFV	70	28	Yes	Yes	2017-01-03	Yes	2017-01-06	400	0		Yes	Yes	708	2017-03-01	Yes	1	No	No
541	2017-08-12	West	8372003	29	Female	Married	4	Primary	business	No	None		2013-03-10		199	No					2013-03-27	ZIDOVEX	82	52	No	Missing		Missing				others	Yes	Yes	814	2016-01-26	Yes	1	No	Yes	substitution but no switch	2014-07-24	others			TDF/3TC/NVP	2014-07-24
542	2017-08-12	West	8374003	32	Male	Married	5	None	butcher	No	None	0.5	2013-01-30	Missing	301	No					2013-04-09	AZT/3TC/NVP	74	52	No	Missing		Missing				others	Yes	Yes	464	2016-03-07	Yes	9	No	Yes	substitution but no switch	2015-11-24	others			ZIDOVEX	2015-11-24
543	2017-08-12	West	8381003	32	Male	Married	5	Primary	driver	No	None	0.5	2011-01-01	Missing	112	No					2013-04-01	AZT/3TC/NVP	75	52	No	Missing		Missing				others	Yes	Yes	608	2016-11-10	Yes	8	No	Yes	substitution but no switch	2015-06-08	others			TDF/3TC/NVP	2015-06-08
544	2017-08-12	West	8383003	50	Female	Divorced	4	Primary	unemployment	No	None	0.5		II	307	No					2013-03-21	ZIDOVEX-N	76	52	No	Missing		Missing				others	Yes	Yes	366	2016-03-14	Yes	13	No	Yes	substitution but no switch	2013-12-09	others			TDF/3TC/NVP	2013-12-09
545	2017-08-12	West	8449003	36	Female	Single	4	secondary	teacher	No	None	1	2011-08-01	Missing	118	No					2013-07-01	AZT/3TC/NVP	74	49	No	Missing		Missing				others	Yes	Yes	805	2016-07-01	Yes	11	No	No
546	2017-08-12	West	8454003	47	Female	Married	2	Primary	unemployed	No	None	0.5	2013-04-05	Missing	114	No					2013-05-07	AZT/3TC/NVP	64	51	No	Missing		Missing				others	Yes	Yes	567	2016-01-08	Yes	10	No	Yes	substitution but no switch	2015-05-18	others			TDF/3TC/NVP	2015-05-18
547	2017-08-12	West	8455003	49	Male	Married	10	Primary	butcher	No	None	1	2012-06-01	I	153	No					2013-05-07	AZT/3TC/NVP	76	51	No	Missing		Missing				others	Yes	Yes	459	2016-04-08	Yes	13	No	Yes	substitution but no switch	2014-12-16	others			TDF/3TC/NVP	2014-12-16
548	2017-08-12	West	8510003	37	Female	Married	2	secondary	unemployed	No	None	0.5	2013-01-01	Missing	314	No					2013-05-07	TDF/3TC/NVP	65	51	No	Missing		Missing				others	Yes	Yes	388	2017-01-16	Yes	10	No	No
549	2017-08-12	West	8511003	61	Female	Single	5	Primary	unemployed	No	None	0.5	2012-10-08	Missing	186	No					2013-05-28	TDF/3TC/NVP	70	50	No	Missing		Missing				others	Yes	Yes	480	2016-02-29	Yes	7	No	Yes	substitution but no switch	2014-06-10	others			AZT/3TC/NVP	2014-06-10
550	2017-08-12	West	8517003	38	Female	Single	3	Primary	business	No	None	1	2013-03-19	Missing		No					2013-05-23	TDF/3TC/NVP	50	50	No	Missing		Missing				others	Yes	Yes	374	2016-03-07	Yes	12	No	Yes	substitution but no switch	2014-09-12	others			TDF/3TC/EFV	2014-09-12
551	2017-08-12	West	8527003	25	Female	Single	3	Primary	umemployed	No	None	0.5	2013-05-01	Missing	18	No					2014-05-17	TDF/3TC/NVP	54	38	No	Missing		Missing				others	No	No	18		Yes	3	No	Yes	substitution but no switch	2014-06-12	others			AZT/3TC/NVP	2014-06-12
552	2017-08-12	West	8529003	28	Female	Married	3	secondary	unemployed	No	None	1	2013-05-22	Missing	155	No					2013-06-04	AZTZ/3TC/NVP	67	50	No	Missing		Missing				others	Yes	Yes	580	2016-08-01	Yes	10	No	Yes	substitution but no switch	2014-12-11	others			ZIDOVEX	2014-12-11
553	2017-08-12	West	8534003	22	Female	Married	3	None	sneamstress	No	None	1	2012-05-01	Missing	235	No					2013-06-04	ZIDOVEX	49	50	No	Missing		Missing				others	Yes	Yes	400	2017-05-04	Yes	9	No	No
554	2017-08-12	West	8536003	39	Female	Single	6	None	unemployed	No	None	0.5	2003-01-01	Missing	58	No					2013-06-03	ZIDOVEX	50	50	No	Missing		Missing				others	Yes	Yes	21	2016-06-20	Yes	10	No	Yes	substitution but no switch	2014-10-13	others			TDF/3TC/NVP	2014-10-13
555	2017-08-12	West	8538003	40	Male	Married	9	None	farmer	No	None	1	2013-06-27	Missing	386	No					2013-06-27	TDF/3TC/NVP	70	49	No	Missing		Missing				others	Yes	Yes	809	2016-01-19	Yes	12	No	No
556	2017-08-12	West	8540003	33	Female	Married	4	secondary	commercial agent	No	None	0.5		Missing	171	No					2013-06-11	AZT/3TC/NVP	86	50	No	Missing		Missing				others	No	No	452	2016-06-22	Yes	8	No	No
557	2017-08-12	West	8543003	48	Female	Single		None	unemployed	No	None	1	2006-01-01	Missing	277	No					2013-06-11	AZT/3TC/NVP	72	50	No	Missing		Missing				others	Yes	No	416	2015-04-09	Yes	11	No	Yes	substitution but no switch	2015-05-06	others			TDF/3TC/NVP	2015-05-06
558		West	8544003	37	Female	Single		None	business	No	None			Missing	288	No					2013-06-11	TDF/3TC/NVP	47	50	No	Missing		Missing				others	Yes	Yes	400	2016-04-25	Yes	13	No	No
559	2017-08-12	West	8585003	42	Female	Single			teacher	No	None	1	2013-01-01	Missing		No									No	Missing		Missing				others	Yes	Yes	400	2016-08-29	Yes	6	No	No
560	2017-08-12	West	8522003	37	Male	Single	1	Primary	guard	No	None	0.5	2009-01-01	Missing	7	No					2013-05-01	ZIDOVEX	60	51	No	Missing		Missing				others	Yes	No	924	2015-09-22	Yes	4	No	No
561	2017-08-12	West	8521003	42	Female	Married	3	None	unemployed	No	None	0.5	2013-05-14	Missing	169	No					2014-05-01	ZIDOVEX	76	39	No	Missing		Missing				others	Yes	No	288	2015-04-13	Yes	5	No	Yes	substitution but no switch	2014-11-10	others			TDF/3TC/NVP	2014-11-10
562	2017-08-12	West	8548003	38	Male	Married	7		driver	No	None	0.5	2013-05-28	Missing	167	No					2013-05-28	TDF/3TC/NVP	60	50	No	Missing		Missing				others	No	No	167		Yes	2	No	No
563	2017-08-12	West	8550003	24	Female	Married	3	Primary	business	No	None	0.5	2013-01-01	I	163	No					2013-01-01	TDF/3TC/NVP	65	55	No	Missing		Missing				others	Yes	Yes	357	2016-09-09	Yes	12	No	No
564	2017-08-12	West	8552003	24	Female	Single	1	secondary	student	No	None	1	2013-01-01	I		No					2013-05-21	TDF/3TC/NVP	68	50	No	Missing		Missing				others	Yes	Yes	330	2016-03-23	Yes	8	No	No
565	2017-08-12	West	8555003	30	Male	Single	3	None	butcher	No	None	0.5	2013-01-01	Missing		No					2014-03-20	ZIDOVEX	87	40	No	Missing		Missing				others	No	No			Yes	1	No	No
566	2017-08-12	West	8556003	36	Female	Single		Primary	business	No	None	1	2010-01-01	Missing	400	No					2013-01-01	AZT/3TC/NVP	87	55	No	Missing		Missing				others	No	No	400		Yes	1	No	No
567	2017-08-12	West	8557003	50	Male	Married	4	secondary	commercial agent	No	None	1	2010-01-01	I	164	No					2013-06-04	ZIDOVEX	84	50	No	Missing		Missing				others	Yes	Yes	681	2016-04-13	Yes	3	No	Yes	substitution but no switch	2015-09-21				TDF/3TC/NVP
568		West	8561003	42	Female	Married	1	Primary	business	No	None	0.5	2013-05-01	I	197	No					2013-05-27	TDF/3TC/EFV	60	50	No	Missing		Missing				others	Yes	Yes	651	2017-03-29	Yes	8	No	No
569	2017-08-12	West	8557003	44	Female	Single	2			No	None	0.5	2005-02-01	IV	835	No					2005-02-05	AZT/3TC/NVP	76	150	No	Missing		Missing				others	No	No	835		Yes	1	No	No
570	2017-08-12	West	8564003	33	Male	Single	1	tertiary	teacher	No	None	0.5	2013-03-01	I	182	No					2013-03-27	ZIDOVEX	64	52	No	Missing		Missing				others	Yes	Yes	217	2014-05-23	Yes	3	No	No
571	2017-08-12	West	867003	23	Female	Married	3	Primary	unemployed	No	None	0.5	2013-09-01	I	72	No					2013-09-25	TDF/3TC/EFV		46	No	Missing		Missing				others	No	No	72		Yes	1	No	No
572	2017-08-12	West	8869003	48	Male	Married	8	secondary	business	No	None	1	2012-10-01	Missing	305	No					2013-09-25	TDF/3TC/EFV	65	46	No	Missing		Missing				others	Yes	No	332	2015-12-07	Yes	9	No	No
573	2017-08-12	West	8872003	45	Male	Married	8	Primary	hair dresser	No	None	0.5	2013-09-30	Missing	133	No					2013-09-30	TDF/3TC/EFV	54	46	No	Missing		Missing				others	Yes	Yes	528	2017-04-07	Yes	12	No	No
574	2017-08-12	West	8873003	45	Male	Married	6	Primary	business	No	None	4	2013-09-27	Missing	225	No					2013-09-28	TDF/3TC/EFV	90	46	No	Missing		Missing				others	No	No	261	2014-11-28	Yes	5	No	No
575		West	8874003	28	Female	Cohabiting	5	Primary	unemployed	No	None	0.5	2010-01-01	Missing	298	No					2013-08-13	ZIDOVEEX	67	47	No	Missing		Missing				others	Yes	No	442	2015-02-19	Yes	5	No	Yes	substitution but no switch	2015-05-04	others			TDF/3TC/EFV	2015-05-04
576	2017-08-12	West	8878003	35	Female	Married	5	Primary	unemployed	No	None	0.5	2013-09-01	Missing	27	No					2013-10-07	TDF/3TC/EFV	47	46	No	Missing		Missing				others	Yes	No	188	2015-06-18	Yes	5	No	No
577	2017-08-12	West	8879003	57	Female	Married	3	None	unemployed	No	None	1	2013-01-16	Missing	186	No					2013-10-01	TDF/3TC/EFV	62	46	No	Missing		Missing				others	Yes	Yes	713	2017-11-27	Yes	11	No	No
578	2017-08-12	West	882003	50	Female	Married	7	Primary	unemployed	No	None	1	2012-01-01	I	179	No					2013-10-10	TDF/3TC/EFV	70	46	No	Missing		Missing				others	Yes	Yes	901	2016-11-14	Yes	10	No	No
579	2017-08-12	West	8883003	38	Female	Single	4	Primary	farmer	No	None	1	2012-01-01	I	257	No					2013-08-07	TDF/3TC/EFV	77	48	No	Missing		Missing				others	Yes	Yes	634	2015-11-06	Yes	9	No	No
580	2017-08-12	West	8884003	42	Female	Married	5		businessn	No	None	0.5	2013-09-16	I	99	No					2013-09-25	TDF/3TC/EFV	70	46	No	Missing		Missing				others	No	No	203	2014-10-30	Yes	7	No	No
581		West	8949003	47	Male	Divorced	4	Primary	business	No	None	0.5	2012-08-05	II	21	No					2013-01-01	ZIDOVEX	60	55	No	Missing		Missing				others	Yes	Yes	189	2017-03-23	Yes	12	No	Yes	substitution but no switch	2014-10-27	others			AZT/3TC/NVP	2014-10-27
582	2017-08-12	West	8951003	28	Female	Married	3		seamstress	No	None	1	2013-08-01	III	275	No					2013-09-25	TDF/3TC/EFV	43	46	No	Missing		Missing				others	Yes	Yes	431	2016-03-31	Yes	11	No	No
583	2017-08-12	West	8952003	56	Male	Married	8	Primary	unemployed	No	None	0.5	2010-01-01	I	349	No					2013-11-01	TDF/3TC/EFV	65	45	No	Missing		Missing				others	Yes	No	617	2017-05-04	Yes	11	No	No
584	2017-08-12	West	8953003	30	Female	Married	5	Primary	unemployed	No	None	1	2013-11-05	II	184	No					2014-11-16	TDF/3TC/EFV	58	33	No	Missing		Missing				others	Yes	Yes	555	2016-02-22	Yes	13	No	No
585	2017-08-12	West	8954003	36	Female	Cohabiting	4	secondary	teacher	No	None	0.5	2013-10-21	I	78	No					2013-11-07	TDF/3TC/EFV		45	No	Missing		Missing				others	Yes	Yes	354	2016-08-02	Yes	14	No	No
586	2017-08-12	West	8983003	32	Female	Married	3	secondary	hostess	No	None	1	2013-10-31	I	129	No					2013-11-20	TDF/3TC/EFV	65	44	No	Missing		Missing				others	Yes	No	491	2015-11-15	Yes	11	No	No
587	2017-08-12	West	8984003	25	Female	Married	2	Primary	business	No	None	0.5	2013-03-01	I	274	No					2013-11-01	ZIDOVEX	91	45	No	Missing		Missing				others	Yes	Yes	783	2016-03-17	Yes	11	No	No
588	2017-08-12	West	8985003	53	Male	Married	7	Primary		No	None	0.5	2013-10-28	I	228	No					2013-11-01	TDF/3TC/EFV	53	45	No	Missing		Missing				others	Yes	Yes	406	2016-08-01	Yes	12	No	No
589	2017-08-12	West	9411003	48	Male	Married	10	Primary	driver	No	None	1	2014-04-01	Missing	345	No					2014-05-13	TDF/3TC/EFV	80	38	No	Missing		Missing				others	Yes	Yes	426	2016-12-10	Yes	11	No	No
590	2017-08-12	West	9412003	46	Female	Single	6	Primary	farmer	No	None	1	2010-01-01	IV	131	No					2014-05-13	TDF/3TC/EFV	49	38	No	Missing		Missing				others	Yes	Yes	523	2016-08-08	Yes	11	No	No
591	2017-08-12	West	9413003	48	Male	Married	7	secondary	business	No	None	0.5	2014-04-15	I		No					2014-04-22	TDF/3TC/EFV	88	39	No	Missing		Missing				others	Yes	Yes	498	2016-06-25	Yes	11	No	No
592	2017-08-12	West	9414003	53	Female	Married	1		unemployed	No	None	0.5	2014-04-14	I	99	No					2014-05-13	TDF/3TC/EFV	68	38	No	Missing		Missing				others	Missing	Missing			Missing		No	No
593	2017-08-12 14:06:34	West	9417003	32	Female	Married	4	secondary	housewife	No	None	1	2014-03-05	III	100	No					2014-06-10	TDF/3TC/EFV	43	38	No	Missing		Missing				others	Yes	Yes	303	2016-05-07	Yes	12	No	No
594	2017-08-12 14:13:15	West	9417003	43	Female	Married	4	secondary	business	No	None	1	2014-01-14	I	279	No					2014-05-16	TDF/2TC/EFV		38	No	Missing		Missing				others	Yes	Yes	623	2016-07-29	Yes	11	No	No
595	2017-08-12 14:18:00	West	9420003	39	Male	Single	1	secondary		Missing		1	2014-05-03	II	29	No					2014-05-27	TDF/3TC/EFV	47	38	Missing	Missing		Missing					Missing	Missing			Missing		Missing	Missing
596	2017-08-12 14:20:19	West	9421003	38	Female	Married	8	secondary	housewife	Missing		0.5	2014-04-27	IV	7	No					2014-05-21	TDF/3TC/NVP	60	38	Yes	No		Missing	2015-02-17	381782			Yes	No	4	2015-02-10	Yes	5	No	No
597	2017-08-12 14:28:22	West	9422003	29	Female	Single	1	tertiary	student	Missing		1	2014-02-08		61	No					2014-05-21	TDF/3TC/EFV	47	38	Missing	Missing		Missing					Missing	Missing			Missing		Missing	Missing
598	2017-08-12 14:32:25	West	9423003	45	Male	Single	2	Primary	farmer	No	None	1	2014-01-01	Missing	6	No					2016-10-03	TDF/3TC/EFV	46	10	No	Missing		Missing				others	No	No			Yes	1	No	No
599	2017-08-12	West	9465003	35	Female	Single	5	secondary	secretary	No	None	0.5	2014-05-01	I	414	No					2014-06-03	TDF/3TC/EFV		38	No	Missing		Missing				others	Yes	No	582	2015-09-30	Yes	10	No	No
600	2017-08-12	West	9466003	29	Female	Married	3	secondary		No	None	0.5	2014-01-01	I	305	No					2014-06-03	TDF/3TC/EFV	89	38	No	Missing		Missing				others	No	No			No	0	No	No
601	2017-08-12	West	9468003	22	Female	Single	2	secondary	business	No	None	0.5	2013-10-08	Missing	213	No					2014-06-17	TDF/3TC/EFV		37	No	Missing		Missing				others	No	No			No	0	No	No
602	2017-08-12	West	9469003	41	Male	Single	1	secondary		No	None	1	2012-05-05	IV	240	No					2014-06-10	TDF/3TC/EFV	72	38	Yes	Yes	2016-03-04	Yes	2016-06-03	60			Yes	Yes	315	2015-12-02	Yes	9	No	No
603	2017-08-12	West	9471003	60	Male	Married	5	secondary	business	No	None	0.5	2007-01-01	II	104	No					2014-06-10	TDF/3TC/EFV	64	38	No	Missing		Missing				others	No	No	104		No	0	No	No
604	2017-08-12	West	9900003	30	Male	Single	3	Primary	welder	No	None	0.5	2014-09-01	I	339	No					2014-10-21	TDF/3TC/EFV	66	33	No	Missing		Missing				others	Yes	No	339	2014-10-02	Yes	9	No	No
605	2017-08-12	West	9902003	23	Female	Married	3	Primary		No	None	0.5	2013-06-01	I	264	No					2014-10-21	TDF/3TC/EFV	72	33	No	Missing		Missing				others	Yes	No	609	2015-11-22	Yes	3	No	No
606	2017-08-12	West	9903003	33	Male	Single	4	secondary	builder	No	None	0.5	2013-07-11	I	697	No					2014-10-21	TDF/3TC.EFV	59	33	No	Missing		Missing				others	Yes	No	458	2015-04-16	Yes	4	No	No
607	2017-08-12	West	28	28	Female	Single	2	None	hair dresser	No	None	1	2014-09-11	I	497	No					2014-09-11	TDF/3TC/EFV	100	35	No	Missing		Missing				others	Yes	No	626	2015-04-15	Yes	11	No	No
608	2017-08-12	West	9907003	24	Female	Cohabiting	3	secondary	unemployed	No	None	0.5	2014-03-12	I	685	No					2014-10-15	TDF/3TC/EFV	66	33	No	Missing		Missing				others	Yes	No	824	2017-01-03	Yes	8	No	No
609	2017-08-12	West	9909003	31	Female	Married	6	secondary	unemployed	No	None	0.5	2013-11-29	II	520	No					2014-10-16	TDF/3TC/EFV	63	33	No	Missing		Missing				others	Yes	No	706	2015-09-07	Yes	7	No	No
610	2017-08-12	West	9905003	21	Female	Cohabiting	3	secondary	hair dresser	No	None	0.5	2014-07-07	I	757	No					2014-10-10	TDF/3TC/EFV		34	No	Missing		Missing				others	Yes	No	734	2015-06-10	Yes	9	No	No
611	2017-08-12	West	9926003	70	Female	Married	7	None		No	None	0.5	2014-10-01	II	110	No					2014-10-28	TDF/3TC/EFV	40	33	No	Missing		Missing				others	No	No	110		No	0	No	No
612	2017-08-12	West	9927003	39	Male	Single	3	tertiary		No	None	8	2014-08-01	IV	200	No					2014-10-28	TDF/3TC/EFV	89	33	No	Missing		Missing				others	No	No	200		Yes	3	No	No
613	2017-08-12	West	9932003	48	Female	Married	9	Primary		No	None	0.5	2014-10-01	III	202	No					2014-10-28	TDF/3TC/EFV	70	33	No	Missing		Missing				others	Yes	No	600	2015-12-08	Yes	7	No	No
614	2017-08-01	West	9935003	24	Female	Single	1	secondary	hair dresser	No	None	0.5	2011-01-01	Missing	258	No					2014-10-31	TDF/3TC/EFV	95	33	No	Missing		Missing				others	Yes	No	380		Yes	8	No	No
615	2017-08-12	West	9953003	40	Male	Cohabiting	5		driver	No	None	0.5	2014-10-14	III	9	No					2014-11-12	TDF/3TC/EFV	64	33	No	Missing		Missing				others	No	No			Yes	1	No	No
616	2017-08-12	West	9954003	26	Female	Single	5	secondary	seamstress	No	None	0.5	2013-01-01	I	151	No					2014-11-17	TDF/3TC/EFV	72	32	No	Missing		Missing				others	Yes	Yes	21	2017-04-06	Yes	8	No	No
617	2017-08-12	West	9956003	47	Female	Married	6	secondary	teacher	No	None	1	2014-09-01	I	52	No					2014-11-11	TDF/3TC/EFV		64	No	Missing		Missing				others	Yes	No	315	2015-10-06	Yes	8	No	No
618	2017-08-12	West	9958003	39	Female	Single	3	secondary	business	No	None	0.5	2014-10-27	Missing	175	No					2014-11-11	TDF/3TC/EFV	100	33	No	Missing		Missing				others	No	No	175		Yes	2	No	No
619	2017-08-12	West	9959003	42	Male	Married	7	secondary	gardener	No	None	0.5	2014-10-01	III	235	No					2014-11-11	TDF/3TC/EFV	74	33	No	Missing		Missing				others	Yes	Yes	254	2016-08-31	Yes	11	No	No
620	2017-08-12	West	9962003	56	Male	Married	8	tertiary	retired	No	None	0.5	2011-01-01	IV	56	No					2014-11-11	TDF/3TC/EFV	62	33	No	Missing		Missing				others	Yes	No	56	2014-02-08	Yes	1	No	No
621	2017-08-12	West	9552003	34	Female	Married	3	tertiary	business	No	None	0.5	2014-01-01	Missing	140	No					2014-07-17	TDF/3TC/EFV	65	36	No	Missing		Missing				others	Yes	No	189	2015-07-14	Yes	5	No	No
622	2017-08-12	West	9553003	30	Female	Married	1	secondary		No	None	0.5	2013-01-01	Missing	275	No					2014-07-22	TDF/3TC/EFV	56	36	No	Missing		Missing				others	Yes	Yes	313	2016-09-09	Yes	12	No	No
623	2017-08-12	West	9555003	44	Male	Married	9	secondary	driver	No	None	0.5	2014-01-01	Missing	74	No					2014-07-08	TDF/3TC/EFV	80	37	No	Missing		Missing				others	No	No	74		No	0	No	No
624	2017-08-12	West	9686003	26	Female	Single	1	secondary		No	None	0.5	2014-07-03	II	143	No					2014-08-12	TDF/3TC/EFV	47	36	No	Missing		Missing				others	Yes	Yes	242	2016-05-10	Yes	11	No	No
625	2017-08-12	West	9687003	45	Male	Married	6	tertiary	builder	No	None	1	2014-06-12	II	67	No					2014-08-26	TDF/3TC/EFV	69	35	No	Missing		Missing				others	Yes	Yes	253	2017-05-02	Yes	11	No	No
626	2017-08-12	West	9411003	48	Male	Married	10	Primary	driver	No	None	1	2014-04-01	I	345	No					2014-05-13	TDF/3TC/EFV	80	38	No	Missing		Missing				others	Yes	Yes	483	2017-01-03	Yes	11	No	No
627	2017-08-12	West	9412003	46	Female	Single	6	Primary	farmer	No	None	1	2010-01-01	IV	131	No					2014-05-13	TDF/3TC/EFV	49	38	No	Missing		Missing				others	Yes	Yes	523	2016-08-08	Yes	13	No	No
628	2017-08-12	West	9414003	53	Female	Married		None		No	None	0.5	2014-04-14	I	99	No					2014-05-13	TDF/3TC/EFV	68	38	No	Missing		Missing				others	No	No	99		No	0	No	No
629	2017-08-12	West	9497003	47	Female	Married	3	secondary	unemployed	No	None	0.5	2014-04-01	II	347	No					2014-06-14	TDF/3TC/EFV	80	37	No	Missing		Missing				others	No	No	240		Yes	2	No	No
630	2017-08-12	West	9499003	34	Female	Married	5	Primary		No	None	1	2014-01-01	Missing	73	No					2014-06-17	TDF/3TC/EFV	60	37	No	Missing		Missing				others	Yes	Yes	251	2017-05-04	Yes	11	No	No
631	2017-08-12	West	10498003	48	Female	Single	1	secondary		No	None	0.5	2015-04-01	I	261	No					2015-06-02	TDF/3TC/EFV	81	26	No	Missing		Missing				others	Yes	Yes	579	2016-11-28	Yes	7	No	No
632	2017-08-12	West	10494003	29	Female	Single	2	secondary		No	None	0.5	2011-01-01	I	334	No					2015-06-02	TDF/3TC/EFV	55	26	No	Missing		Missing				others	Yes	No	101	2017-05-17	Yes	8	No	No
633	2017-08-12	West	10493003	52	Male	Married	5	secondary	driver	No	None	0.5	2014-01-01	Missing		No					2015-05-22	TDF/3TC/NVP	78	26	No	Missing		Missing				others	Yes	No	322	2015-08-18	Yes	6	No	No
634	2017-08-12	West	10489003	44	Male	Married	4	secondary		No	None	0.5	2014-06-20	I	251	No					2015-05-26	TDF/3TC/EFV	84	26	No	Missing		Missing				others	Yes	Yes	586	2017-05-15	Yes	8	No	No
635	2017-08-12	West	10441003	60	Male	Single	3	Primary	business	No	None	0.5	2013-01-01	I	248	No					2015-05-05	TDF/3TC/EFV	60	27	No	Missing		Missing				others	Yes	No	882	2017-05-23	Yes	9	No	No
636	2017-08-12	West	10440003	33	Female	Single	2	secondary		No	None	0.5	2011-10-27	I	98	No					2015-05-05	TDF/3TC/EFV	75	27	No	Missing		Missing				others	Yes	Yes	248	2016-10-11	Yes	6	No	No
637	2017-08-12	West	10439003	37	Male	Married	8	Primary	driver	No	None	0.5	2015-04-14	IV	5	No					2015-05-05	TDF/3TC/EFV	52	27	No	Missing		Missing				others	No	No	195	2016-02-24	Yes	6	No	No
638	2017-08-12	West	10437003	31	Female	Single	3	secondary		No	None	0.5	2008-06-01	II	68	No					2015-05-05	TDF/3TC/EFV	64	27	No	Missing		Missing				others	No	No	68		Yes	7	No	No
639	2017-08-12	West	10436003	46	Female	Married	3	tertiary	secretary	No	None	0.5	2010-01-01	II	41	No					2015-05-05	TDF/3TC/EFV	82	27	No	Missing		Missing				others	No	No	41		Yes	2	No	No
640	2017-08-12	West	10296003	43	Female	Married	7	Primary		No	None	0.5	2004-05-01	Missing	80	No					2015-03-24	TDF/3TC/EFV	70	28	No	Missing		Missing				others	No	No	80		Yes	1	No	No
641	2017-08-12	West	10295003	34	Male	Single	1	Primary		No	None	0.5	2013-07-01	I	354	No					2015-03-17	TDF/3TC/EFV	66	28	No	Missing		Missing				others	No	No	354		Yes	1	No	No
642	2017-08-12	West	10294003	46	Male	Married	7	secondary	builder	No	None	0.5	2014-03-01	II	247	No					2015-03-17	TDF/3TC/EFV	71	28	No	Missing		Missing				others	Yes	Yes	777	2016-08-01	Yes	7	No	No
643	2017-08-12	West	10293003	43	Male	Married	9	secondary	business	No	None	0.5	2014-12-01	III	329	No					2015-03-17	TDF/3TC/EFV	69	28	No	Missing		Missing				others	Yes	No	589	2017-05-24	Yes	9	No	No
644	2017-08-12	West	10291003	38	Female	Married	4	Primary		No	None	0.5	2015-03-01	I	160	No					2017-03-17	TDF/3TC/EFV	54	4	No	Missing		Missing				others	Yes	Yes	629	2016-04-04	Yes	6	No	No
645	2017-08-12	West	10250003	37	Female	Single	3	Primary		No	None	0.5	2014-12-01	II	6	No					2015-03-03	TDF/3TC/EFV	54	29	No	Missing		Missing				others	Yes	Yes	179	2016-03-01	Yes	7	No	No
646	2017-08-12	West	10225003	32	Male	Single	2	secondary	business	No	None	0.5	2011-07-27	III	117	No					2015-02-17	TDF/3TC/EFV	67	29	No	Missing		Missing				others	No	No	117		Yes	1	No	No
647	2017-08-12	West	10244003	26	Female	Single	2	secondary	busines	No	None	1	2015-02-01	I	51	No					2015-02-17	TDF/3TC/EFV	76	29	No	Missing		Missing				others	Yes	Yes	241	2016-11-28	Yes	8	No	No
648	2017-08-12	West	10223003	43	Male	Married	6	secondary	business	No	None	0.5	2015-01-01	II	150	No					2015-02-17	TDF/3TC/EFV	75	29	No	Missing		Missing				others	Yes	Yes	336	2016-06-17	Yes	6	No	No
649	2017-08-12	West	1022003	46	Female	Married	5	secondary		No	None	0.5	2015-01-01	I	319	No					2015-02-17	TDF/3TC/EFV	51	29	No	Missing		Missing				others	Yes	Yes	524	2016-07-11	Yes	6	No	No
650	2017-08-12	West	10181003	33	Male	Married	5	secondary	driver	No	None	0.5	2014-11-01	IV	186	No					2015-02-03	TDF/3TC/EFV	58	30	No	Missing		Missing				others	No	No	186		No	0	No	No
651	2017-08-16	West	1049003	45	Female	Married	5	Primary		No	None	0.5	2013-01-01	III	904	Missing					2015-06-02	TDF/3TC/EFV	73	26	No	Missing		Missing				others	Yes	Yes	430	2016-08-28	Yes	7	No	No
652	2017-08-16	West	10180003	48	Female	Married	5	secondary	business	No	None	1	2015-01-01	I	305	No					2015-02-03	TDF/3TC/EFV	75	30	No	Missing		Missing				others	Yes	Yes	451	2016-09-06	Yes	5	No	No
653	2017-08-16	West	10698003	47	Female	Married	3	secondary		No	None	0.5	2015-07-01	IV	172	No					2015-07-01	TDF/3TC/EFV	54	25	No	Missing		Missing				others	No	No	172		No	0	No	No
654	2017-08-16	West	10696003	45	Female	Divorced	7	Primary	business	No	None	0.5	2015-01-01		12	No					2015-08-18	TDF/3TC/EFV	50	23	No	Missing		Missing				others	No	No	12		No	0	No	No
655	2017-08-16	West	10890003	44	Female	Divorced	7	secondary	unemployed	No	None	1	2015-10-01	I	328	No					2015-10-27	TDF/3TC/EFV	115	21	No	Missing		Missing				others	Yes	No	306	2017-02-09	Yes	5	No	No
656	2017-08-16	West	10889003	70	Male	Married	7	None	business	No	None	0.5	2015-09-30	I	425	No					2015-10-27	TDF/3TC/EFV	57	21	No	Missing		Missing				others	Yes	No	425	2015-10-19	Yes	4	No	No
657	2017-08-16	West	10886003	57	Female	Married	4	Primary		No	None	0.5	2015-01-01	II	235	No					2015-01-01	TDF/3TC/EFV	46	31	No	Missing		Missing				others	No	No	235		Yes	4	No	No
658	2017-08-16	West	10885003	34	Female	Single	2	tertiary	farmer	No	None	0.5	2015-10-07	II	172	No					2015-10-27	TDF/3TC/EFV	78	21	No	Missing		Missing				others	Yes	Yes	256	2016-04-13	Yes	6	No	No
659	2017-08-16	West	10310003	41	Female	Married	4	secondary	hair dresser	No	None	0.5	2009-01-01	I	440	No					2015-03-27	AZT/3TC/NVP	104	28	No	Missing		Missing				others	Yes	Yes	474	2016-05-31	Yes	6	No	Yes	substitution but no switch	2016-04-18	others			TDF/3TC/EFV
660	2017-08-16	West	10309003	53	Male	Divorced	18	secondary		No	None	1	2000-06-01	II	196	No					2015-01-01	TDF/3TC/EFV	69	31	No	Missing		Missing				others	Yes	Yes	479	2016-05-18	Yes	6	No	No
661	2017-08-16	West	10308003	44	Female	Single	4	secondary	unemployed	No	None	0.5	2015-03-01	I	287	No					2015-03-24	TDF/3TC/EFV	87	28	No	Missing		Missing				others	Yes	Yes	425	2016-06-16	Yes	9	No	No
662	2017-08-16	West	10307003	46	Male	Married	5	secondary	traditional doctor	No	None	0.5	2015-02-01	I	235	No					2015-03-24	TDF/3TC/EFV	66	28	No	Missing		Missing				others	No	No	66		No	0	No	No
663	2017-08-16	West	10339003	38	Male	Married	8	secondary	hair dresser	No	None	0.5	2013-02-25	III	431	No					2015-04-07	TDF/3TC/EFV	56	28	No	Missing		Missing				others	Yes	Yes	628	2016-03-10	Yes	3	No	No
664	2017-08-16	West	11069003	42	Female	Divorced	1	Primary	unemployed	No	None	0.5	2015-01-01	I	397	No					2015-12-29	TDF/3TC/EFV	60	19	No	Missing		Missing				others	Yes	Yes	682	2016-08-23	Yes	3	No	No
665	2017-08-16	West	11067003	20	Male	Married	8	tertiary	teacher	No	None	0.5	2004-05-01	Missing	284	No					2015-05-01	TDF/3TC/EFV	83	27	No	Missing		Missing				others	Yes	Yes	551	2016-12-06	Yes	1	No	No
666	2017-08-16	West	11074003	19	Male	Single	1	secondary	student	No	None	1	2015-10-15	Missing		No					2015-12-12	TDF/3TC/EFV		20	No	Missing		Missing				others	Yes	Yes	101	2016-06-24	Yes	2	No	No
667	2017-08-16	West	11002003	41	Male	Single	3	None	driver	No	None	0.5	2004-01-01	I	239	No					2015-12-08	TDF/3TC/EFV	64	20	No	Missing		Missing				others	Yes	Yes	304	2016-06-30	Yes	2	No	No
668	2017-08-16	West	11003003	52	Male	Married	4	secondary	builder	No	None	1	2015-01-01	I	367	No					2015-08-12	TDF/3TC/EFV	62	24	No	Missing		Missing				others	No	No	367		Yes	2	No	No
669	2017-08-16	South West	5121523004	24	Female	Single	1	Primary	farmer	No	None		2015-09-11	III	96	No					2015-12-10	TDF/3TC/EFV	63	20	No	Missing		Missing				others	Yes	Yes	489	2016-11-15	No	0	No	No
670	2017-08-16	South West	5121518004	30	Female	Single	1	tertiary	student	No	moderate		2017-01-20	II	90	No					2015-12-10	TDF/3TC/EFV	66	20	No	Missing		Missing				others	Yes	Yes	323	2016-05-24	No	0	No	No
671	2017-08-16	South West	5121534004	35	Female	Married	3	Primary	farmer	No	None	0.5	2015-01-26	II	423	No					2016-12-18	TDF/3TC/EFV	71	8	No	Missing		Missing				others	Yes	No	495	2015-06-04	Yes	5	No	No
672	2017-08-16	South West	5121525004	25	Female	Single	1	Primary	hair dresser	No	None	0.5	2015-11-13	I	266	No					2015-12-17	TDF/3TC/EFV	55	19	No	Missing		Missing				others	Yes	Yes	333	2016-08-16	Yes	12	No	No
673	2017-08-16	South West	111615004	31	Female	Single	2		business	No	None		2015-11-17	III	144	No					2016-01-14	TDF/3TC/EFV	52	19	No	Missing		Missing				others	Yes	No	114	2015-11-17	Yes	12	Yes	No
674	2017-08-16	South West	51168004	46	Female	Married	7	secondary	business	No	mild	0.5	2016-01-04	III	241	No					2016-01-12	TDF/3TC/EFV	112	19	No	Missing		Missing				others	Yes	Yes	437	2017-04-04	Yes	10	Yes	No
675	2017-08-16	South West	511625004	43	Female	Single	3	secondary	business	No	mild	1	2013-08-08	III	283	No					2016-01-21	TDF/3TC/EFV	90	18	No	Missing		Missing				others	Yes	Yes	428	2016-08-22	Yes	11	No	No
676	2017-08-16	South West	511612004	28	Female	Single	2	Primary	seamstress	No	None	5		II	345	No					2016-01-14	TDF/3TC/EFV	58	19	No	Missing		Missing				others	Yes	No	345	2015-12-28	Yes	11	Yes	No
677	2017-08-16	South West	511613004	39	Male	Single	1	secondary	clerk	No	mild	0.5	2016-01-06	III	82	No					2016-01-29	TDF/3TC/EFV	50	18	No	Missing		Missing				others	Yes	Yes	82	2016-01-13	Yes	10	No	No
678	2017-08-16	South West	5101519004	31	Female	Single	3	secondary	business	No	mild	0.5		I	231	No					2015-10-08	TDF/3TC/EFV	60	22	No	Missing		Missing				others	Yes	Yes	781	2016-12-02	Yes	13	No	No
679	2017-08-16	South West	5101511004	32	Female	Married	3	Primary	seamstress	No	mild	0.5		III	411	No					2015-10-08	TDF/EFV/3TC	98	22	No	Missing		Missing				others	Yes	Yes	564	2017-02-21	Yes	9	No	No
680		South West	5101523004	43	Male	Single	4	Primary	driver	Yes	None	0.5	2015-10-08	IV	282	No					2015-10-15	TDF/3TC/EFV	48	22	No	Missing		Missing				others	Yes	No	282	2015-10-09	No	0	No	No
681	2017-08-16	South West	5101530004	40	Female	Married	7	Primary		No	None	0.5	2014-11-10	III	537	No					2015-10-22	TDF/3TC/EFV	69	21	No	Missing		Missing				others	No	No	537	2014-11-14	Yes	15	No	No
682	2017-08-16	South West	5101513004	48	Female	Married	6	secondary	business	No	None	0.5	2012-12-21	III	579	No					2015-10-15	TDF/3TC/EFV	50	22	No	Missing		Missing				others	Yes	Yes	388	2017-07-11	No	0	Yes	Yes	substitution but no switch	2017-05-19	clinical only	Poor adherence		AZT/3TC/Ata/Rito	2017-05-19
683	2017-08-16	South West	5111515004	38	Female	Single	2	Primary	unemployed	No	None			III	25	No					2015-11-12	AZT/3TC/Ata/Rito		21	No	Missing		Missing				others	Yes	Yes	29	2016-11-12	Yes	18	No	No
684	2017-08-16	South West	511154004	30	Female	Single	4	Primary	farmer	No	mild	0.5	2015-10-16	III	134	No					2015-11-05	TDF/3TC/EFV	50	21	No	Missing		Missing				others	Yes	No	134	2015-10-28	Yes	17	No	No
685	2017-08-16	South West	5111525004	44	Female	Married	2	Primary	business	No	None	0.5	2015-11-06	III	198	No					2015-11-19	TDF/3TC/EFV	87	20	No	Missing		Missing				others	Yes	Yes	412	2017-01-26	No	0	No	No
686	2017-08-16	South West	5111535004	62	Female	Married	8	Primary	business	No	mild		2015-05-07	I	341	No					2015-11-26	TDF/3TC/EFV	100	20	No	Missing		Missing				others	Yes	Yes	682	2017-05-14	No	0	No	No
687	2017-08-16	South West	5111531004	40	Female	Married	1	secondary	unemployed	No	None	0.5	2014-11-26	I	415	No					2015-11-26	TDF/3TC/EFV	70	20	No	Missing		Missing				others	Yes	Yes	611	2016-10-26	Yes	14	Yes	No
688	2017-08-16	South West	521640004	39	Female	Married	4	secondary	teacher	No	None	0.5	2013-10-10	I	565	No					2016-02-23	TDF/3TC/EFV	79	17	No	Missing		Missing				others	Yes	Yes	525	2017-05-29	Yes	8	No	No
689	2017-08-16	South West	521622004	40	Male	Single	1	Primary	retired	Yes	mild	0.5	2016-01-21	III	97	No					2016-02-12	TDF/3TC/EFV	70	18	No	Missing		Missing				others	Yes	Yes	97	2016-01-26	No	0	No	No
690	2017-08-16	South West	521612004	40	Male	Married	5	Primary	builder	No	None		2016-01-27	I	315	No					2016-02-04	TDF/3TC/EFV	78	18	No	Missing		Missing				others	Yes	Yes	293	2016-12-08	Yes	10	No	No
691	2017-08-16	South West	531638004	56	Female	Married	7	Primary	farmer	Yes	mild	0.5	2012-11-26	III	904	No					2016-03-21	TDF/3TC/EFV	52	16	No	Missing		Missing				others	Yes	Yes	664	2016-10-23	No	0	No	No
692	2017-08-16	South West	531622004	42	Male	Married	6	secondary	driver	No	mild			III	624	No					2016-03-10	TDF/3TC/EFV		17	No	Missing		Missing				others	No	No	624	2014-10-16	Yes	10	Yes	No
693	2017-08-16	South West	531645004	48	Female	Married	4	Primary	farmer	No	None	0.5	2016-03-11	I	986	No					2016-03-24	TDF/3TC/EFV	86	16	No	Missing		Missing				others	Yes	Yes	901	2016-11-04	No	0	No	No
694	2017-08-16	South West	54162004	32	Female	Married	6	Primary	farmer	No	None			II	379	No					2016-04-04	TDF/3TC/EFV	45	16	No	Missing		Missing				others	Yes	Yes	379		Yes	7	Yes	No
695	2017-08-16	South West	541619004	53	Female	Married	1	None	farmer	No	None	0.5	2016-04-12	III	570	No					2016-04-14	TDF/3TC/EFV	52	16	No	Missing		Missing				others	Yes	Yes	389	2017-05-11	Yes	6	Yes	No
696	2017-08-16	South West	541612004	34	Male	Single	3	tertiary	business	No	mild	0.5	2016-04-05	Missing	269	No					2016-04-07	TDF/3TC/EFV	58	16	No	Missing		Missing				others	Yes	Yes	415	2016-12-06	Yes	7	No	No
697	2017-08-16	South West	531516004	22	Female	Single	2	Primary	hair dresser	No	None	0.5		III	630	No					2015-03-12	TDF/3TC/EFV	78	29	No	Missing		Missing				others	Yes	Yes	703	2017-01-19	Yes	1	No	No
698	2017-08-16	South West	53158004	28	Female	Married	3	Primary	hair dresser	No	mild	0.5	2015-01-16	III	166	No					2015-03-12	TDF/3TC/EFV	59	29	No	Missing		Missing				others	Yes	No	249	2015-12-21	No	0	No	No
699	2017-08-16	South West	53157004	54	Male	Married	6	secondary	retired	No	mild	0.5	2013-10-30	III	519	No					2015-03-12	TDF/3TC/EFV	66	29	No	Missing		Missing				others	Yes	Yes	607	2017-07-18	Yes	12	No	No
700	2017-08-16	South West	531525004	43	Female	Married	1	Primary	business	No	None	0.5	2011-04-06	I	274	No					2015-03-26	TDF/3TC/EFV	76	28	No	Missing		Missing				others	Yes	Yes	521	2017-05-19	No	0	No	No
701	2017-08-16	South West	541510004	42	Female	Married	3	Primary	business	No	mild	0.5		III	74	No					2015-03-26	TDF/3TC/EFV	59	28	No	Missing		Missing				others	Yes	Yes	218	2016-01-28	No	0	No	No
702	2017-08-16	South West	541511004	35	Female	Married	4	secondary	business	No	mild	0.5	2015-04-01	II	126	No					2015-04-09	TDF/3TC/EFV	69	28	No	Missing		Missing				others	Yes	Yes	351	2015-09-14	Yes	12	Yes	No
703	2017-08-16	South West	541513004	34	Male	Single	6	secondary		No	None	0.5	2015-03-25	IV	2	No					2015-04-09	TDF/3TC/EFV	49	28	No	Missing		Missing				others	Yes	No	2	2015-04-06	Yes	10	Yes	No
704	2027-08-16	South West	541520004	28	Female	Married	3	secondary	hair dresser	No	None	0.5		I	178	No					2015-04-17	TDF/3TC/EFV	43	27	No	Missing		Missing				others	Yes	Yes	705	2016-12-14	Yes	3	No	No
705	2017-08-16	South West	541532004	38	Female	Married	2	secondary	business	No	mild	0.5	2015-04-21	III	369	No					2015-04-30	TDF/3TC/EFV	88	27	No	Missing		Missing				others	Yes	Yes	487	2016-06-06	Yes	8	No	No
706	2017-08-16	South West	541518004	27	Male	Single	2	secondary	business	No	None	0.5		III	403	No					2015-04-16	TDF/3TC/EFV	58	28	No	Missing		Missing				others	Yes	Yes	553	2016-12-13	Yes	12	No	No
707	2017-08-16	South West	551519004	38	Male	Single	3	Primary	driver	No	None	0.5	2014-07-02	IV	474	No					2015-05-28	TDF/3TC/EFV	45	26	No	Missing		Missing				others	Yes	Yes	749	2016-10-20	No	0	No	No
708	2017-08-16	South West	551518004	60	Female	Married	6	Primary	farmer	No	None	0.5	2015-05-11	II	317	No					2015-05-28	TDF/3TC/EFV	65	26	No	Missing		Missing				others	Yes	Yes	598	2017-05-23	No	0	No	No
709	2017-08-16	South West	5101522004	21	Female	Single		secondary	student	No	None	0.5	2011-08-04	I	412	No					2015-10-15	TDF/3TC/EFV	62	22	No	Missing		Missing				others	Yes	Yes	412	2017-04-17	Yes	13	No	No
710	2017-08-16	South West	55153004	39	Female	Married	3	Primary	military	No	mild	0.5	2012-03-16	III	406	No					2015-05-07	TDF/3TC/EFV	80	27	No	Missing		Missing				others	Yes	No	406	2015-04-22	No	0	No	No
711	2017-08-16	South West	551520004	62	Female	Married	10	Primary	business	No	mild	0.5	2015-04-30	III	26	No					2015-05-15	TDF/3TC/EFV	95	27	No	Missing		Missing				others	Yes	Yes	167	2017-05-23	Yes	12	No	No
712	2017-08-16	South West	56151004	40	Female	Single	1	tertiary	builder	No	None		2015-05-19	II	9	No					2015-06-04	TDF/3TC/EFV	57	26	No	Missing		Missing				others	Yes	Yes	132	2016-01-26	Yes	12	Yes	No
713	2017-08-16	South West	561511004	38	Male	Single	4	Primary	driver	No	None	0.5	2015-06-09	III	263	No					2015-08-25	TDF/3TC/EFV	86	23	No	Missing		Missing				others	Yes	Yes	263	2017-04-10	Yes	13	Yes	No
714	2017-08-16	South West	56157004	32	Female	Single	1	Primary	farmer	No	None	0.5	2015-02-23	III	168	No					2015-06-04	TDF/3TC/EFV	65	26	No	Missing		Missing				others	Yes	No	168	2015-09-04	Yes	15	Yes	No
715	2017-08-16	South West	56153004	50	Female	Single	4	Primary	farmer	No	mild	0.5		III	348	No					2015-04-06	TDF/3TC/EFV	46	28	No	Missing		Missing				others	Yes	Yes	521	2017-04-21	Yes	12	No	No
716	2017-08-16	South West	56158004	38	Male	Single	2	secondary	secretary	No	mild	0.5	2015-05-11	III	24	No					2015-06-04	TDF/3TC/EFV	69	26	No	Missing		Missing				others	Yes	Yes	362	2017-02-08	Yes	12	No	No
717	2017-08-16	South West	571511004	35	Female	Single	4	Primary	business	No	mild	0.4	2014-07-01	I	100	No					2015-07-02	TDF/3TC/EFV	95	25	No	Missing		Missing				others	Yes	Yes	388	2016-11-04	No	0	No	No
718	2017-08-16	South West	57156004	56	Female	Married	6	Primary	farmer	No	None	0.5	2015-06-18	III	187	No					2015-07-02	TDF/3TC/EFV	57	25	No	Missing		Missing				others	Yes	Yes	387	2017-01-18	No	0	No	No
719	8/16/0177 12:00:00 AM	South West	1715533004	21	Female	Single			student	No	mild		2015-07-13	Missing		No					2016-07-29	TDF/3TC/EFV	67	12	No	Missing		Missing				others	Yes	Yes	236	2016-11-04	No	0	No	No
720	2017-08-16	South West	571528004	51	Male	Married	3	tertiary	accountant	No	mild	0.5		IV	191	No					2015-07-30	TDF/3TC/EFV	60	24	No	Missing		Missing				others	Yes	Yes	331	2016-11-24	No	0	No	No
721	2017-08-16	South West	571529004	25	Female	Married	3	Primary	farmer	No	mild	0.5	2013-05-16	I	876	No					2015-07-01	TDF/3TC/EFV	96	25	No	Missing		Missing				others	Yes	Yes	678	2016-12-15	Yes	13	No	No
722	2017-08-16	South West	58159004	29	Female	Single	1	tertiary	teacher	No	mild	0.5	2015-06-03	III	338	No					2015-08-13	TDF/3TC/EFV	64	24	No	Missing		Missing				others	Yes	Yes	521	2017-07-05	No	0	No	No
723	2017-08-16	South West	581512004	37	Female	Married	2	tertiary	teacher	No	None	0.5	2015-05-29	III	27	No					2015-08-20	TDF/3TC/EFV	49	23	No	Missing		Missing				others	Yes	Yes	120	2016-05-24	Yes	11	Yes	Yes	switch to second line	2017-07-24	clinical only			AZT/3TC/Ata/Rito	2017-07-24
724	2017-08-16	South West	58152004	40	Female	Married	4	Primary	builder	No	None	0.5		IV	61	No					2015-08-06	TDF/3TC/EFV	51	24	No	Missing		Missing				others	Yes	No	61	2015-07-31	Yes	9	No	No
725	2017-08-16	South West	961718815004	29	Female	Married	2	tertiary	teacher	No	None	0.5		Missing	917	No					2014-07-01	TDF/3TC/EFV	65	37	No	Missing		Missing				others	Yes	Yes	481	2016-02-18	Yes	5	No	No
726	2017-08-16	South West	581516004	60	Female	Divorced	6	Primary	business	No	None	0.5	2013-11-20	III	114	No					2015-08-27	TDF/3TC/EFV	60	23	No	Missing		Missing				others	Yes	Yes	300	2017-01-27	Yes	14	No	No
727	2017-08-16	South West	91526004	55	Male	Married	8	tertiary	business	No	None	0.5	2015-09-14	III	55	No					2015-09-24	TDF/3TC/EFV	60	22	No	Missing		Missing				others	Yes	Yes	100	2017-01-26	Yes	15	No	No
728	2017-08-16	South West	591532004	52	Female	Married	6	Primary	farmer	No	mild	0.5	2011-08-18	III	304	No					2015-09-25	TDF/3TC/EFV	80	22	No	Missing		Missing				others	Yes	Yes	767	2016-03-22	No	0	No	No
729	2017-08-16	South West	521563004	26	Female	Single	1	secondary	business	No	None		2015-02-04	I	137	No					2015-02-13	TDF/3TC/EFV	60	30	No	Missing		Missing				others	Yes	Yes	351	2017-03-20	No	0	No	No
730	2017-08-16	South West	521548004	36	Male	Single	3	Primary	builder	No	mild	0.5	2015-02-02	I	158	No					2015-02-12	TDF/3TC/EFV	73	30	No	Missing		Missing				others	Yes	Yes	373	2016-03-24	Yes	10	No	No
731	2017-08-16	South West	521553004	22	Female	Single	1	secondary	student	No	None	0.5	2014-11-13	III	47	No					2015-02-19	TDF/3TC/EFV	62	29	No	Missing		Missing				others	Yes	Yes	473	2017-07-14	No	0	No	No
732	2017-08-16	South West	521555004	31	Male	Single	2	secondary	driver	No	None	0.5	2014-03-12	III	33	No					2015-02-19	TDF/3TC/EFV	66	29	No	Missing		Missing				others	Yes	No	33	2015-02-10	Yes	9	Yes	No
733	2017-08-16	South West	521550004	67	Female	Married	5	Primary	farmer	No	mild	0.5	2015-02-12		145	No					2015-02-12	TDF/3TC/EFV	50	30	No	Missing		Missing				others	Yes	Yes	258	2017-05-02	Yes	7	No	No
734	2017-08-16	South West	5814177004	22	Female	Single	2	Primary	seamstress	No	mild	0.5	2014-08-20	I	242	No					2014-08-28	TDF/3TC/EFV	44	35	No	Missing		Missing				others	Yes	Yes	497	2016-04-12	Yes	12	No	No
735	2017-08-16	South West	581417004	27	Female	Single	3	Primary	unemployed	No	mild	0.5	2014-07-29	IV	405	No					2014-08-22	TDF/3TC/EFV	64	35	No	Missing		Missing				others	Yes	Yes	378	2016-08-19	Yes	12	No	No
736	2017-08-16	South West	5814173004	36	Female	Married	4	Primary	business	No	mild	0.5	2014-07-29	III	260	No					2014-08-22	TDF/3TC/EFV	76	35	No	Missing		Missing				others	Yes	Yes	663	2015-11-23	Yes	8	No	No
737	2017-08-16	South West	5814157004	44	Female	Single	4	Primary	business	No	mild	0.5	2014-07-22	III	41	No					2014-08-04	TDF/3TC/EFV	95	36	No	Missing		Missing				others	Yes	Yes	167	2016-05-18	No	0	No	No
738	2017-08-17 09:52:59	South West	5814168004	36	Female	Single	1	Primary	seamstress	No	mild	0.5	2014-07-21	III	309	No					2014-08-22	TDF/3TC/EFV	56	35	No	Missing		Missing				others	Yes	Yes	742	2017-02-21	No		No	No
739	2017-08-17 10:01:19	South West	5914189004	34	Male	Single		secondary	business	No	mild		2014-09-03	III	237	No					2014-09-18	TDF/3TC/EFV	67	34	No	Missing		Missing				others	Yes	Yes	656	2015-12-07	No		No	No
740	2017-08-17 11:09:27	South West	5914195004	43	Male	Married	7	secondary	farmer	No	moderate		2014-08-04	III	202	No					2014-09-25	TDF/3TC/EFV	56	34	No	Missing		Missing				others	Yes	Yes	894	2016-09-19	Yes	9	No	No
741	2017-08-17 11:13:11	South West	5914187	26	Female	Married	1	secondary	business	No	mild		2012-07-19	II	403	No					2014-09-25	TDF/3TC/EFV	61	34	No	Missing		Missing				others	Yes	Yes	1242	2016-01-22	Yes	10	No	No
742	2017-08-17 11:17:17	South West	5914185004	36	Female	Married	6	Primary	farmer	No	None		2012-01-11	III	476	No					2014-01-18	TDF/3TC/EFV	57	42	No	Missing		Missing				others	No	No	709	2014-09-10	No		No	No
743	2017-08-17 11:21:27	South West	5914190004	36	Female	Married	3	Primary	housewife	No	None		2014-07-08	III	54	No					2014-09-18	TDF/3TC/EFV	66	34	No	Missing		Missing				others	No	No	118	2015-06-23	No		No	No
744	2017-08-17 11:23:51	South West	51014203004	26	Female	Single	1	tertiary	student	No	mild		2014-09-29	IV	5	No					2014-10-14	TDF/3TC/EFV	51	34	No	Missing		Missing				others	No	No	508	2016-02-18	Yes	9	Yes	No
745	2017-08-17	South West	51014216004	31	Male	Single	2	secondary	business	No	mild		2014-09-16	II	326	No					2014-10-23	TDF/3TC/EFV	56	33	No	Missing		Missing				others	Yes	Yes	601	2016-04-14	Yes	9	Yes	No
746	2017-08-17	South West	51014226004	23	Female	Single	1	secondary	business	No	mild		2014-09-11	III	78	No					2014-10-30	TDF/3TC/EFV	56	33	No	Missing		Missing				others	Yes	Yes	463	2017-04-21	Yes	10	No	No
747	2017-08-17	South West	51014213004	26	Female	Single	2	Primary	hair dresser	No	mild		2014-09-23	I	222	No					2014-10-23	TDF/3TC/EFV	67	33	No	Missing		Missing				others	Yes	Yes	399	2016-02-22	Yes	12	Yes	No
748	2017-08-17	South West	51014199004	39	Male	Married	2	secondary	farmer	No	mild		2011-10-03	III	635	No					2014-10-02	TDF/3TC/EFV	63	34	No	Missing		Missing				others	Yes	Yes	321	2016-10-18	Yes	11	No	No
749	2007-08-17	South West	51114238004	41	Female	Single	2	secondary	cleaner	No	mild		2014-11-04	IV	53	No					2014-11-13	TDF/3TC/EFV	66	33	No	Missing		Missing				others	Yes	Yes	675	2015-07-21	Yes	10	No	No
750	2017-08-17	South West	51114241004	35	Female	Single	3	Primary	business	No	mild		2014-10-30	III	49	No					2014-11-13	TDF/3TC/EFV	62	33	No	Missing		Missing				others	Yes	No	287	2015-07-15	Yes	10	No	No
751	2017-08-17	South West	51114253004	22	Female	Single	1	secondary	student	No	None		2014-11-03	II	260	No					2014-11-27	TDF/3TC/EFV	63	32	No	Missing		Missing				others	Yes	No	518	2015-08-04	Yes	10	No	No
752	2017-08-17	South West	51114233004	64	Female	Married	4	None	farmer	No	mild		2014-10-23	III	70	No					2014-11-06	TDF/3TC/EFV	47	33	No	Missing		Missing				others	Yes	Yes	154	2017-02-03	Yes	13	No	No
753	2017-08-17	South West	51114243004	32	Female	Single	2	secondary	hair dresser	No	mild		2014-09-29	III	226	No					2014-11-20	TDF/3TC/EFV	78	32	No	Missing		Missing				others	Yes	Yes	861	2016-12-14	Yes	12	No	No
754	2017-08-17	South West	51214260004	50	Female	Married	6	None	business	No	None		2009-03-10	I	323	No					2014-12-04	TDF/3TC/EFV	90	32	No	Missing		Missing				others	Yes	No	495	2015-06-16	Yes	11	No	No
755	2017-08-17	South West	51214262004	50	Female	Married	4	secondary	farmer	No	None			III	254	No					2014-12-04	TDF/3TC/EFV	70	32	No	Missing		Missing				others	Yes	Yes	818	2017-02-02	Yes	9	No	No
756	2017-08-17	South West	51214413004	50	Female	Married	7	Primary	business	No	mild		2013-04-02	III	371	No					2014-11-13	TDF/3TC/EFV	75	33	No	Missing		Missing				others	Yes	Yes	642	2016-01-25	Yes	10	No	No
757	2017-08-17	South West	51214256004	51	Female	Single	2		business	No	None			III	7	No					2014-12-04	TDF/3TC/EFV	92	32	No	Missing		Missing				others	Yes	Yes	526	2017-03-22	Yes	8	No	No
758	2017-08-17	South West	51214258004	51	Male	Married	6	Primary		No	mild		2014-11-24	III	81	No					2014-12-04	TDF/3TC/EFV		32	No	Missing		Missing				others	Yes	Yes	470	2016-01-20	Yes	9	No	No
759	2017-08-17	South West	511526004	51	Female	Married		None	unemployed	No	None		2015-01-16	Missing	139	No					2015-01-29	TDF/3TC/EFV	78	30	No	Missing		Missing				others	Yes	Yes	976	2016-11-04	Yes	9	No	No
760	2017-08-17	South West	511516004	40	Female	Single	4	secondary	business	No	mild		2015-01-08	I	240	No					2015-01-22	TDF/3TC/EFV	68	30	No	Missing		Missing				others	Yes	Yes	462	2016-09-30	Yes	13	No	No
761	2017-08-17	South West	511513004	22	Male	Single	1	tertiary	student	No	None			II	291	No					2015-01-22	TDF/3TC/EFV	76	30	No	Missing		Missing				others	Yes	Yes	282	2017-04-26	Yes	11	No	No
762	2017-08-17	South West	511519004	35	Male	Married		Primary	driver	No	mild		2015-01-13	III	96	No					2015-01-29	TDF/3TC/EFV	55	30	No	Missing		Missing				others	Yes	No	173	2015-11-30	Yes	10	No	No
763	2017-08-17	South West	511520004	56	Male	Married	6	Primary	business	No	mild		2015-01-07	Missing	466	No					2015-01-22	TDF/3TC/EFV	66	30	No	Missing		Missing				others	Yes	Yes	603	2016-12-15	No	0	No	No
764	2017-08-17	South West	5714133004	40	Male	Single	1	secondary	farming	No	mild		2014-05-30	III	578	No					2014-07-09	TDF/3TC/EFV		37	No	Missing		Missing				others	Yes	Yes	753	2017-06-14	Yes	9	No	No
765	2017-08-17	South West	571413004	33	Female	Single	1	secondary	nurse	No	None		2011-06-28	III	707	No					2014-07-09	TDF/3TC/EFV	45	37	No	Missing		Missing				others	Yes	Yes	525	2017-03-03	No	0	No	No
766	2017-08-17	South West	571415004	42	Male	Married	3	Primary	driver	No	mild		2014-07-15	III	206	No					2014-07-17	TDF/3TC/EFV	84	37	No	Missing		Missing				others	Yes	Yes	334	2017-05-15	No	0	No	No
767	2017-08-17	South West	671412004	30	Male	Married	3	secondary	custom officer	No	None			III	197	No					2014-07-09	TDF/3TC/EFV		37	No	Missing		Missing				others	Yes	No	197	2015-06-02	Yes	7	Yes	No
768	2017-08-17	South West	521329004	40	Female	Married	7	Primary	unemployed	No	None		2013-01-15	III	171	No					2013-02-05	AZT/3TC/NVP	56	54	No	Missing		Missing				others	Yes	Yes	460	2015-05-07	Yes	11	No	No
769	2017-08-17	South West	5233004	25	Female	Single			business	No	None		2013-01-11	III	60	No					2013-02-07	TDF/3TC/EFV	59	54	No	Missing		Missing				others	Yes	Yes	844	2015-11-02	Yes	13	Yes	No
770	2017-08-17	South West	511313004	30	Female	Divorced	2	Primary	hair dresser	No	None		2013-01-08	III	345	No					2013-01-17	TDF/3TC/EFV		55	No	Missing		Missing				others	Yes	Yes	639	2015-04-02	Yes	12	Yes	No
771	2017-08-17	South West	511324004	49	Male	Married	2	secondary		No	mild		2013-01-22	II	329	No					2013-01-31	TDF/3TC/EFV		54	No	Missing		Missing				others	Yes	Yes	716	2015-06-21	Yes	11	No	Yes	substitution but no switch	2013-04-16	others			AZT/3TC/EFV	2013-04-16
772	2017-08-17	South West	51138004	34	Male	Married	5	Primary	farmer	No	mild		2012-01-09	III	629	No					2013-01-17	TDF/3TC/NVP	65	55	No	Missing		Missing				others	Yes	Yes	530	2014-11-27	Yes	11	Yes	No
773	2017-08-17	South West	101136004	43	Male	Cohabiting	2	Primary	builder	No	None		2012-12-03	I	200	No					2012-12-26	AZT/3TC/NVP	57	55	No	Missing		Missing				others	Yes	Yes	305	2015-09-24	Yes	9	No	Yes	substitution but no switch	2015-09-24	others			TDF/3TC/EFV	2015-09-24
774	2017-08-17	South West	511311004	23	Female	Single		secondary	seamstress	No	mild		2013-01-08	Missing	338	No					2013-01-17	TDF/3TC/NVP	67	55	No	Missing		Missing				others	Yes	Yes	893	2016-11-18	Yes	11	No	No
775	2017-08-17	South West	511312004	29	Female	Single		Primary	farmer	No	mild		2012-12-19	Missing	112	No					2013-01-17	TDF/3TC/EFV	56	55	No	Missing		Missing				others	Yes	Yes	270	2015-10-20	Yes	12	Yes	No
776	2017-08-17	South West	511326004	42	Male	Married	6	secondary	unemployment	No	None		2011-08-05	IV	466	No					2013-01-31	AZT/3TC/EFV		54	No	Missing		Missing				others	Yes	Yes	578	2016-07-06	Yes	9	Yes	Yes	substitution but no switch	2013-02-26	others			TDF/3TC/EFV	2013-02-26
777	2017-08-17	South West	51137004	36	Female	Married		Primary	business	No	None		2012-12-12	III	52	No					2013-01-14	TDF/3TC/NVP	84	55	No	Missing		Missing				others	Yes	Yes	360	2016-09-09	Yes	8	No	No
778	2017-08-17	South West	511310004	50	Female	Married	4	secondary	cleaner	No	mild		2013-01-07	Missing	192	No					2013-01-07	TDF/3TC/EFV	60	55	No	Missing		Missing				others	Yes	Yes	286	2015-07-21	Yes	8	No	No
779	2017-08-17	South West	511322004	40	Female	Married	5	Primary	farmer	No	None		2013-09-05	III	37	No					2013-12-24	TDF/3TC/NVP	65	43	No	Missing		Missing				others	Yes	Yes	425	2017-04-12	Yes	12	No	No
780	2017-08-17	South West	51135004	39	Female	Married	5	Primary		No	None		2012-10-10	I	63	No					2013-01-10	AZT/3TC/NVP		55	No	Missing		Missing				others	Yes	Yes	289	2014-11-19	Yes	6	Yes	Yes	substitution but no switch	2013-04-08	clinical only	Features of drug toxicity	anemia	TDF/3TC/EFV	2013-04-08
781	2017-08-17	South West	51132004	30	Female	Married			business	No	None		2012-10-26		151	No					2013-01-08	TDF/3TC/NVP	67	55	No	Missing		Missing				others	Yes	Yes	163	2015-11-26	Yes	12	No	No
782	2017-08-17	South West	511321004	39	Female	Married		secondary		No	mild		2013-01-05	III		No					2013-01-24	TDF/3TC/NVP	63	54	No	Missing		Missing				others	Yes	Yes	953	2016-01-19	Yes	11	No	No
783	2017-08-17	South West	511323004	29	Female	Single	2	Primary	farmer	No	mild		2013-01-14	III	168	No					2013-01-28	TDF/3TC/EFV	54	54	No	Missing		Missing				others	Yes	Yes	90	2014-10-08	Yes	13	No	No
784	2017-08-17	South West	511320004	25	Female	Single		secondary	business	No	mild		2012-11-09	IV	47	No					2013-05-24	AZT/3TC/NVP	48	50	No	Missing		Missing				others	Yes	Yes	602	2016-07-05	Yes	9	No	No
785	2017-08-17	South West	51133004	46	Female	Married	6	Primary	business	No	None		2013-01-04	II	295	No					2013-01-10	AZT/3TC/EFV	80	55	No	Missing		Missing				others	Yes	Yes	667	2016-12-15	Yes	11	No	Yes	substitution but no switch	2013-05-14	others			TDF/3TC/EFV	2013-05-14
786	2017-08-17	South West	511318004	38	Female	Single		Primary	business	No	None		2011-05-27	IV	455	No					2013-01-24	AZT/3TC/NVP	69	54	No	Missing		Missing				others	Yes	Yes	293	2015-09-22	Yes	9	Yes	Yes	substitution but no switch	2013-04-19	others			TDF/3TC/EFV	2013-04-19
787	2017-08-17	South West	5196004	54	Female	Single	3	Primary		No	moderate		2008-11-20	III	159	No					2009-01-15	AZT/3TC/NVP	40	103	No	Missing		Missing				others	Yes	Yes	61	2016-08-12	Yes	13	Yes	Yes	substitution but no switch	2011-12-30	clinical only	Features of drug toxicity	anemia	TDF/3TC/NVP	2011-12-30
788	2017-08-17	South West	54911004	43	Male	Married		secondary	builder	No	mild		2009-04-23	III	61	No					2009-04-23	AZT/3TC/EFV	57	99	No	Missing		Missing				others	Yes	Yes	243	2016-02-08	Yes	9	Yes	Yes	substitution but no switch	2011-05-17	others			AZT/3TC/NVP	2011-05-17
789	2017-08-17	South West	541459004	44	Male	Married	3	Primary	military	No	mild		2014-03-26	I	104	No					2014-04-24	TDF/3TC/EFV	59	39	No	Missing		Missing				others	Yes	Yes	461	2016-01-28	Yes	11	No	No
790	2017-08-17	South West	52144004	31	Female	Married	3	secondary	nurse	No	mild			I	242	No					2014-02-24	TDF/3TC/EFV		41	No	Missing		Missing				others	Yes	Yes	510	2015-01-15	Yes	9	No	No
791	2017-08-17	South West	1021440004	38	Male	Single	3	secondary	builder	No	None			III	159	No					2014-02-06	TDF/3TC/EFV	92	42	No	Missing		Missing				others	Yes	Yes	456	2015-01-27	Yes	8	Yes	No
792	2017-08-17	South West	3011429004	48	Male	Married	2	secondary	driver	No	None		2005-01-01	Missing	10	No					2014-06-01	AZT/3TC/EFV		38	No	Missing		Missing				others	No	No	10		No	0	No	No
793	2017-08-17	South West	51141004	41	Female	Married	3	tertiary	business	No	None		2013-12-30	III	93	No					2014-01-03	AZT/3TC/NVP		43	No	Missing		Missing				others	Yes	Yes	199	2016-10-20	Yes	10	No	No
794	2017-08-17	South West	91142004	29	Female	Married		tertiary	student	No	mild		2013-12-31	II	94	No					2014-01-03	AZT/3TC/EFV	61	43	No	Missing		Missing				others	Yes	Yes	524	2016-02-05	Yes	11	No	No
795	2017-08-17	South West	51213257004	32	Male	Married	3	secondary		No	None		2013-01-03	II	470	No					2013-12-27	AZT/3TC/NVP	62	43	No	Missing		Missing				others	Yes	Yes	590	2015-09-30	Yes	13	No	No
796	2017-08-17	South West	51213262004	44	Male	Married	4	tertiary		No	mild		2013-12-03	III	8	No					2013-12-27	TDF/3TC/EFV		43	No	Missing		Missing				others	Yes	Yes	413	2015-10-08	Yes	8	No	No
797	2017-08-17	South West	51213260004	28	Female	Married			business	No	None		2013-11-29	I	77	No					2013-12-27	AZT/3TC/NVP		43	No	Missing		Missing				others	Yes	Yes	258	2015-01-15	Yes	4	No	No
798	2017-08-17	South West	51213254004	39	Female	Single	7	Primary	seamstress	No	None		2013-10-08	Missing	81	No					2014-12-26	TDF/3TC/EFV	44	31	No	Missing		Missing				others	Yes	Yes	144	2015-03-20	Yes	9	No	No
799	2017-08-17	South West	51213263004	54	Female	Married	3	tertiary	unemployed	No	None		2013-12-17	II	231	No					2013-12-27	TDF/3TC/EFV	54	43	No	Missing		Missing				others	Yes	Yes	699	2015-10-20	Yes	5	No	No
800	2017-08-17	South West	51113250004	45	Male	Married	6	Primary	business	No	mild		2013-10-31	III	35	No					2013-11-28	TDF/3TC/EFV	69	44	No	Missing		Missing				others	Yes	Yes	216	2016-01-14	Yes	7	No	No
801	2017-08-17	South West	51113237004	42	Female	Married	5	Primary	busines	No	None		2010-08-13	IV	109	No					2013-11-28	TDF/3TC/EFV	69	44	No	Missing		Missing				others	No	No	109		Yes	10	No	No
802	2017-08-17	South West	511113246004	38	Female	Married		secondary		No	None		2013-10-18	IV	85	No					2013-11-28	AZT/3TC/NVP		44	No	Missing		Missing				others	Yes	Yes	729	2016-07-19	No	0	No	No
803	2017-08-17	South West	51113239004	41	Female	Single	1	secondary	nurse	No	mild		2013-04-19	I	445	No					2013-11-28	AZT/3TC/EFV	68	44	No	Missing		Missing				others	Yes	Yes	416	2015-03-31	Yes	13	No	No
804	2017-08-17	South West	531417004	47	Female	Single	2	Primary	farmer	No	None		2013-06-11	III	122	No					2014-03-24	TDF/3TC/EFV	60	40	No	Missing		Missing				others	Yes	Yes	219	2016-06-21	Yes	9	No	No
805	2017-08-17	South West	531410004	45	Female	Married	3	secondary	unemployed	No	mild		2013-10-16	III	177	No					2014-03-24	TDF/3TC/EFV	61	40	No	Missing		Missing				others	Yes	No	387	2015-07-21	Yes	10	No	No
806	2017-08-17	South West	53146004	32	Female	Single	2	secondary	student	No	mild		2013-07-31	III	11	No					2014-03-24	TDF/3TC/EFV	84	40	No	Missing		Missing				others	Yes	Yes	383	2016-01-05	Yes	8	No	No
807	2017-08-17	South West	531412004	35	Female	Single		secondary	hair dresser	No	None		2012-11-14	III	48	No					2014-03-24	TDF/3TC/EFV		40	No	Missing		Missing				others	Yes	Yes	144	2017-02-02	No	0	No	No
808	2017-08-17	South West	531420004	53	Female	Divorced	9	None	farmer	No	mild		2013-09-10	I	83	Missing					2014-03-24	TDF/3TC/EFV	69	40	No	Missing		Missing				others	Yes	No	655	2015-05-01	No	0	No	No
809	2017-08-17	South West	531435004	25	Female	Single	1	Primary	seamstress	No	mild		2011-05-07	Missing	531	No					2014-03-27	TDF/3TC/EFV	60	40	No	Missing		Missing				others	Yes	Yes	647	2015-07-30	No	0	No	No
810	2017-08-17	South West	531433004	51	Female	Married	3	Primary	business	No	mild		2013-10-30	III	246	No					2014-03-25	TDF/3TC/EFV	60	40	No	Missing		Missing				others	Yes	No	233	2015-07-23	Yes	12	No	No
811	2017-08-17	South West	541452004	25	Female	Single	1	secondary	student	No	None		2014-01-15	I	280	No					2014-04-24	AZT/3TC/EFV	68	39	No	Missing		Missing				others	Yes	Yes	233	2017-04-27	Yes	12	No	No
812	2017-08-17	South West	541472004	38	Female	Single	4	Primary	business	No	mild		2013-10-07	III	114	No					2014-04-25	TDF/3TC/EFV	66	39	No	Missing		Missing				others	Yes	Yes	213	2016-03-22	No	0	No	No
813	2017-08-17	South West	541457004	50	Female	Single	4	Primary	military	No	mild		2014-04-11	III	176	No					2014-04-24	AZT/3TC/NVP	83	39	No	Missing		Missing				others	No	No	584		Yes	11	Yes	Yes	substitution but no switch	2017-07-11	others			TDF/3TC/EFV	2017-07-11
814	2017-08-17	South West	541449004	28	Female	Married	4	Primary	unemployed	No	mild		2014-04-08	II	194	No					2014-04-24	TDF/3TC/EFV	63	39	No	Missing		Missing				others	Yes	Yes	495	2016-02-23	Yes	13	No	No
815	2017-08-17	South West	541461004	55	Female	Single	7	None	farmer	No	mild		2013-02-12	Missing	398	No					2014-04-25	TDF/3TC/EFV	70	39	No	Missing		Missing				others	No	No	398	2013-02-14	Yes	15	No	No
816	2017-08-17	South West	541469004	42	Female	Single		secondary	business	No	mild		2014-04-21	III	207	No					2014-04-25	TDF/3TC/EFV	69	39	No	Missing		Missing				others	Yes	No	488	2015-04-01	No	0	No	No
817	2017-08-17	South West	1477313004	45	Male	Married	7	tertiary		No	moderate		2012-11-23	Missing	125	No					2013-02-28	TDF/3TC/EFV		53	No	Missing		Missing				others	Yes	Yes	508	2017-04-27	Yes	8	Yes	Yes	switch to second line	2016-08-19	clinical only	Poor adherence		ABC/3TC/Atazanavir	2016-08-19
818	2017-08-17	South West	541360004	54	Female	Married	5	tertiary		No	None		2013-03-15	III	68	No					2013-03-21	AZT/3TC/EFV		52	No	Missing		Missing				others	Yes	No	249	2015-09-23	Yes	10	No	No
819	2017-08-17	South West	531350004	23	Female	Married	5	secondary	business	No	None		2012-10-24	III	194	No					2013-03-14	TDF/3TC/EFV	56	53	No	Missing		Missing				others	Yes	Yes	453	2016-11-11	Yes	8	No	No
820	2017-08-17	South West	531347004	49	Male	Married		secondary		Yes	None		2012-12-12	III	476	No					2013-03-11	TDF/3TC/EFV	65	53	No	Missing		Missing				others	Yes	Yes	269	2016-09-09	Yes	8	Yes	No
821	2017-08-17	South West	531356004	38	Male	Single	2	Primary		No	mild		2012-03-04	III	129	No					2013-03-15	TDF/3TC/NVP	70	53	No	Missing		Missing				others	Yes	Yes	442	2016-04-18	Yes	6	No	No
822	2017-08-17	South West	5513110004	20	Female	Married		secondary	business	No	None		2013-04-22	III	13	No					2013-05-14	AZT/3TC/NVP		51	No	Missing		Missing				others	Yes	Yes	884	2017-05-17	Yes	6	No	No
823	2017-08-17	South West	513118004	30	Female	Married	3	secondary	hair dresser	No	None		2013-03-28	III	57	No					2013-05-17	AZT/3TC/NVP	75	51	No	Missing		Missing				others	Yes	Yes	345	2016-02-16	No	0	No	Yes	substitution but no switch	2013-12-27	clinical only	Features of drug toxicity	raised liver enzymes	AZT/3TC.EFV	2013-12-27
824	2017-08-17	South West	5513108004	33	Female	Single	3	secondary	nurse	No	None		2013-05-03	III	41	No					2013-05-13	TDF/3TC/EFV	55	51	No	Missing		Missing				others	Yes	Yes	822	2016-12-12	Yes	11	No	No
825	2017-08-17	South West	5513106004	28	Female	Single	2	tertiary	student	No	None		2010-09-24	I	488	No					2013-05-13	TDF/3TC/EFV	68	51	No	Missing		Missing				others	Yes	Yes	910	2016-11-17	Yes	10	No	No
826	2017-08-17	South West	541372004	43	Female	Married	5	Primary	farmer	No	mild		2011-05-09	III	341	No					2013-04-18	TDF/3TC/EFV		51	No	Missing		Missing				others	Yes	No	691	2015-07-23	Yes	10	No	No
827	2017-08-17	South West	541385004	40	Male	Single	3	secondary	business	No	None		2013-04-04	III	27	No					2013-04-22	AT/3TC/NVP	60	51	No	Missing		Missing				others	Yes	Yes	160	2016-11-17	Yes	10	No	No
828	2017-08-17	South West	541392004	31	Female	Single		secondary	busines	No	mild		2013-04-15	III	55	No					2013-04-26	TDF/3TC/EFV	62	51	No	Missing		Missing				others	Yes	Yes	372	2016-02-15	No	0	No	No
829	2017-08-17	South West	541368004	38	Male	Married	2	Primary	driver	No	mild		2013-01-22	III	284	No					2013-04-18	TDF/3TC/EFV	60	51	No	Missing		Missing				others	Yes	Yes	524	2016-12-15	Yes	8	No	No
830	2017-08-17	South West	541386004	39	Male	Married	3	secondary	driver	No	mild		2013-04-04	III	308	No					2013-04-22	AZT/3TC/NVP	57	51	No	Missing		Missing				others	Yes	Yes	709	2016-09-26	Yes	11	No	No
